# Supplementary material for: Knowledge, attitudes and practices survey towards pneumococcal infection and vaccination among primary health care physicians, Ukraine, 2021
Source: PLoS One. 2024 Jun 6;19(6):e0304346. doi: 10.1371/journal.pone.0304346 (PMC11156333; doi:10.1371/journal.pone.0304346)
Supplement: S2 File — (XLSX) [file pone.0304346.s002.xlsx]

## Sheet: Sheet1
ID of participant	age	expirience_3 categories	expirience_binary	agegroups	agegroups_binary	areas of work	urban/rural place of work	type of health care facility property_binary	type of health care facility property	patientsfacility2	number of patients in health facility	size of practice	size of practice_binary	spesialisation	proffecinal category_binary	sex	score_disease cause	all children	people with comorbidities	pregnant	children up to 5	elderly over 65	score_affected groups_binary	score_transmission	pneumonia	meningitis	sinusitis	otitis	bacteriemia	urinary infection	vision problems	liver disorders	severity of disease	score_severity of disease	treatment exists_binary	prevention exists_binary	pcv7	pcv13	ppsv23	not sure pcv	pcv40	pcv20	score_pcv dosing for aged 65 years	score_pcv dosing for aged 2-6 month	score_pcv dosing for aged 7-23 month	score_pcv dosing for aged 24-59 month	side effects of PCV	side effects of PCV_binary	score_target groups for PCV according to MoH order
1	31	0-8	0-20	25-33	25-47	south	Urban	Private	Private	3001-19000	<=19000	<950	<=1810	Paediatrician	0	Male	bacterium	0	0	0	1	0	1-2	Person-to-person droplets	1	1	0	1	0	0	0	0	Extremely	very\extremely	Yes	Yes	0	1	0	0	0	0	1 dose	2	2	1 dose	Not frequent	high	0
2	57	21-34	>20	48-59	>47	south	Urban	Public	Ambulatory	>19000	>19001	<950	<=1810	Family doctor	0	Male	bacterium	0	0	0	1	0	1-2	Person-to-person droplets	1	0	1	1	0	0	0	0	Extremely	very\extremely	Yes	Yes	0	1	0	0	0	0	1 dose	2	2	1 dose	Moderately frequent	high	0
3	28	0-8	0-20	25-33	25-47	west	Rural	Public	Ambulatory	3001-19000	<=19000	<950	<=1810	Family doctor	0	Male	bacterium	0	0	0	1	0	1-2	Person-to-person droplets	1	1	1	1	1	1	0	0	Extremely	very\extremely	Yes	Yes	0	1	0	0	0	0	1 dose	2	2	2\not sure	Not frequent	high	2
4	57	21-34	>20	48-59	>47	west	Rural	Public	Ambulatory	3001-19000	<=19000	951-1810	<=1810	Family doctor	1	Female	bacterium	0	1	0	1	1	1-2	Direct contact	1	1	1	1	1	0	0	0	Extremely	very\extremely	No/Don't know	Yes	0	1	1	0	0	0	2\not sure	1\not sure	2	2\not sure	Not frequent	high	2
5	39	9-20	0-20	34-47	25-47	west	Urban	Public	Ambulatory	<=3000	<=19000	951-1810	<=1810	Family doctor	1	Female	bacterium	0	0	0	1	0	1-2	Person-to-person droplets	1	1	0	1	1	0	0	0	Very	very\extremely	No/Don't know	Yes	0	1	1	0	0	0	1 dose	2	2	2\not sure	Not frequent	high	4
6	38	9-20	0-20	34-47	25-47	north	Rural	Public	Ambulatory	3001-19000	<=19000	>1810	>1810	Family doctor	1	Female	bacterium	0	0	0	1	0	1-2	Person-to-person droplets	1	0	0	0	0	0	0	0	Very	very\extremely	Yes	Yes							1 dose	1\not sure	2	2\not sure	Frequent	low/moderate	0
7	48	21-34	>20	48-59	>47	west	Urban	Public	Ambulatory	>19000	>19001	951-1810	<=1810	Paediatrician	1	Female	bacterium	0	0	0	1	0	1-2	Person-to-person droplets	1	1	0	1	0	0	0	0	Extremely	very\extremely	No/Don't know	Yes	0	1	0	0	0	0	1 dose	1\not sure	2	2\not sure	Not frequent	high	2
8	59	>34	>20	48-59	>47		Urban	Public	Healthcentre	>19000	>19001	>1810	>1810	Family doctor	1	Female	bacterium	0	0	0	1	0	1-2	Person-to-person droplets	1	1	0	1	0	0	0	0	Extremely	very\extremely	Yes	Yes	1	1	0	0	0	0	1 dose	2	2	1 dose	Not frequent	high	2
9	27	0-8	0-20	25-33	25-47	north	Urban	Public	Ambulatory	3001-19000	<=19000	951-1810	<=1810	Family doctor	0	Female	bacterium	0	1	0	1	1	1-2		1	1	0	1	0	0	0	0	Extremely	very\extremely	Yes	Yes	0	1	1	0	0	0	2\not sure	1\not sure	2	2\not sure	Not frequent	high	0
10	58	21-34	>20	48-59	>47	west	Urban	Public	Ambulatory	>19000	>19001	<950	<=1810	Family doctor	1	Female	bacterium	0	0	0	0	0	0	Person-to-person droplets	1	0	0	0	0	0	0	0	Moderately	slightly\moderately	Yes	Yes	0	1	0	0	0	0	1 dose	2	2	1 dose	Not frequent	high	2
11	44	9-20	0-20	34-47	25-47	north	Urban	Public	Ambulatory	>19000	>19001	>1810	>1810	Family doctor	0	Female	bacterium	1	1	0	1	1	1-2	Person-to-person droplets	1	1	1	1	1	0	0	0	Extremely	very\extremely	Yes	Yes	1	1	1	0	0	0	2\not sure	2	2	2\not sure	Not frequent	high	3
12	27	0-8	0-20	25-33	25-47	south	Urban	Public	Ambulatory	>19000	>19001	951-1810	<=1810	Family doctor	0	Male	bacterium	0	0	0	1	0	1-2	Person-to-person droplets	1	1	1	1	1	0	0	0	Extremely	very\extremely	Yes	Yes	1	1	0	0	0	0	1 dose	2	1\not sure	1 dose	Not frequent	high	3
13	27	0-8	0-20	25-33	25-47	west	Urban	Public	Ambulatory	>19000	>19001	951-1810	<=1810	Family doctor	0	Female	bacterium	0	1	0	1	0	1-2	Person-to-person droplets	1	0	1	1	1	0	0	0	Very	very\extremely	Yes	Yes	0	1	1	0	0	0	1 dose	2	2	1 dose	Not frequent	high	4
14	57	21-34	>20	48-59	>47	south	Urban	Public	Healthcentre	3001-19000	<=19000	>1810	>1810	Family doctor	1	Male	bacterium	0	0	0	1	0	1-2	Person-to-person droplets	1	0	0	0	0	0	0	0	Very	very\extremely	Yes	Yes	0	1	1	1	0	0	2\not sure	2	2	1 dose	Not frequent	high	0
15	27	0-8	0-20	25-33	25-47	south	Urban	Public	Ambulatory	>19000	>19001	951-1810	<=1810	Family doctor	0	Male	bacterium	0	0	0	1	1	1-2	Person-to-person droplets	1	1	1	1	1	0	0	0	Extremely	very\extremely	No/Don't know	No/Don't know													0
16	52	9-20	0-20	48-59	>47	west	Urban	Public	Healthcentre	>19000	>19001	951-1810	<=1810	Family doctor	1	Male	bacterium	1	0	0	0	0	0	Person-to-person droplets	0	1	0	0	0	0	0	0	Very	very\extremely	No/Don't know	Yes	0	1	0	0	0	0	1 dose	1\not sure	1\not sure	1 dose	Moderately frequent	low/moderate	1
17	30	0-8	0-20	25-33	25-47	north	Urban	Public	Healthcentre	>19000	>19001	<950	<=1810	Family doctor	1	Female	bacterium	0	1	0	1	1	1-2	Person-to-person droplets	1	1	1	1	0	0	0	0	Extremely	very\extremely	No/Don't know	Yes	1	1	0	0	0	0	1 dose	1\not sure	1\not sure	2\not sure	Not frequent	high	1
18	55	21-34	>20	48-59	>47	south	Urban	Public	Healthcentre	>19000	>19001	951-1810	<=1810	Family doctor	1	Female	bacterium	0	0	0	0	0	0	Person-to-person droplets	1	0	1	0	1	0	0	0	Very	very\extremely	Yes	Yes	0	1	0	0	0	0	1 dose	2	2	2\not sure	Not frequent	high	2
19	67	>34	>20	59-80	>47	south	Urban	Public	Healthcentre	>19000	>19001	951-1810	<=1810	Family doctor	1	Female	bacterium	0	1	0	1	1	1-2	Person-to-person droplets	1	0	1	0	1	0	0	0	Very	very\extremely	Yes	Yes	0	1	0	0	0	0	1 dose	2	2	2\not sure	Frequent	low/moderate	2
20	72	>34	>20	59-80	>47	south	Rural	Public	Healthcentre	3001-19000	<=19000	<950	<=1810	Family doctor	1	Female	bacterium	1	1	0	1	0	1-2	Person-to-person droplets	1	1	1	1	0	1	0	0	Very	very\extremely	Yes	Yes	0	1	0	0	0	0	2\not sure	2	1\not sure	1 dose	Not frequent	high	1
21	26	0-8	0-20	25-33	25-47	west	Urban	Public	Healthcentre	>19000	>19001	<950	<=1810	Family doctor	0	Female	bacterium	0	0	0	1	1	1-2	Person-to-person droplets	1	1	0	1	0	0	0	0	Extremely	very\extremely	No/Don't know	Yes	0	1	1	0	0	0	1 dose	2	1\not sure	2\not sure	Not frequent	high	3
22	32	0-8	0-20	25-33	25-47	south	Rural	Public	Healthcentre	3001-19000	<=19000	951-1810	<=1810	Family doctor	1	Female	bacterium	0	0	0	1	1	1-2		1	1	1	0	0	0	0	0	Extremely	very\extremely	Yes	Yes	1	1	0	0	0	0	1 dose	2	2	1 dose	Not frequent	high	0
23	48	21-34	>20	48-59	>47	south	Urban	Public	Ambulatory	>19000	>19001	951-1810	<=1810	Internal medicine	1	Female	bacterium	0	0	0	1	0	1-2	Person-to-person droplets	1	1	1	0	0	0	0	0	Very	very\extremely	Yes	Yes	0	1	1	0	0	0	1 dose	2	2	1 dose	Not frequent	high	0
24	33	9-20	0-20	25-33	25-47	west	Urban	Public	Ambulatory	3001-19000	<=19000	>1810	>1810	Family doctor	1	Female	bacterium	0	1	0	0	1	1-2	Person-to-person droplets	1	1	0	1	1	0	0	0	Extremely	very\extremely	Yes	Yes	0	1	1	0	0	0	1 dose	1\not sure	2	2\not sure	Moderately frequent	low/moderate	1
25	27	0-8	0-20	25-33	25-47	north	Urban	Public	Healthcentre	3001-19000	<=19000	951-1810	<=1810	Family doctor	0	Female	bacterium	0	0	0	1	0	1-2	Person-to-person droplets	1	0	0	1	0	0	0	0	Very	very\extremely	No/Don't know	Yes	0	1	1	0	0	0	2\not sure	1\not sure	2	2\not sure	Not frequent	high	2
26	31	0-8	0-20	25-33	25-47	south	Urban	Public	Healthcentre	>19000	>19001	>1810	>1810	Family doctor	1	Female	bacterium	1	1	0	0	0	0	Person-to-person droplets	1	1	1	1	0	0	0	0	Very	very\extremely	Yes	Yes	0	1	0	0	0	0	2\not sure	1\not sure	2	2\not sure	Not frequent	high	3
27	54	21-34	>20	48-59	>47	west	Rural	Public	Ambulatory	3001-19000	<=19000	>1810	>1810	Family doctor	1	Female	bacterium	1	0	0	0	0	0	Person-to-person droplets	1	0	1	1	0	0	0	0	Very	very\extremely	Yes	Yes	0	1	0	0	0	0	1 dose	1\not sure	1\not sure	1 dose	Not frequent	high	1
28	31	0-8	0-20	25-33	25-47	west	Urban	Public	Healthcentre	>19000	>19001	<950	<=1810	Paediatrician	1	Female	bacterium	0	0	0	1	0	1-2	Person-to-person droplets	1	1	0	0	0	0	0	0	Very	very\extremely	Yes	Yes	1	1	1	0	0	0	2\not sure	1\not sure	2	2\not sure	Moderately frequent	low/moderate	1
29	47	21-34	>20	34-47	25-47	west	Urban	Public	Ambulatory	>19000	>19001	<950	<=1810	Internal medicine	1	Female	bacterium	1	1	0	0	0	0	Person-to-person droplets	1	1	1	0	0	0	0	0	Very	very\extremely	Yes	Yes	0	1	1	0	0	0	2\not sure	2	2	2\not sure	Not frequent	high	2
30	43	9-20	0-20	34-47	25-47	south	Urban	Public	Ambulatory	3001-19000	<=19000	951-1810	<=1810	Internal medicine	1	Female	bacterium	1	0	0	0	0	0	Person-to-person droplets	1	1	0	1	0	0	0	0	Very	very\extremely	Yes	Yes	0	1	1	0	0	0	1 dose	2	2	1 dose	Moderately frequent	high	2
31	28	0-8	0-20	25-33	25-47	north	Rural	Public	Ambulatory	<=3000	<=19000	951-1810	<=1810	Family doctor	0	Female	bacterium	1	0	0	0	0	0	Person-to-person droplets	1	0	0	0	0	0	0	0	Very	very\extremely	Yes	Yes	0	1	0	0	0	0	2\not sure	2	1\not sure	1 dose	Not frequent	high	1
32	62	>34	>20	59-80	>47	center	Urban	Public	Ambulatory	3001-19000	<=19000	>1810	>1810	Family doctor	1	Female	bacterium	0	0	0	1	0	1-2	Person-to-person droplets	0	1	0	0	1	0	0	0	Extremely	very\extremely	Yes	Yes	0	1	0	0	0	0	1 dose	2	2	1 dose	Not frequent	high	4
33	32	0-8	0-20	25-33	25-47	west	Urban	Public	Ambulatory	3001-19000	<=19000	<950	<=1810	Paediatrician	1	Female	bacterium	0	0	0	1	1	1-2	Person-to-person droplets	1	1	0	1	1	0	0	0	Extremely	very\extremely	No/Don't know	Yes	1	1	1	0	0	0	1 dose	2	2	1 dose	Not frequent	high	4
34	61	21-34	>20	59-80	>47	south	Urban	Public	Ambulatory	>19000	>19001	>1810	>1810	Family doctor	1	Female	bacterium	1	0	0	0	0	0	Person-to-person droplets	1	1	0	0	1	0	0	0	Slightly	slightly\moderately	Yes	Yes	0	1	1	0	0	0	2\not sure	1\not sure	2	2\not sure	Not frequent	high	3
35	37	9-20	0-20	34-47	25-47	west	Rural	Public	Ambulatory	3001-19000	<=19000	<950	<=1810	Paediatrician	1	Female	bacterium	0	0	0	1	0	1-2	Person-to-person droplets	1	1	1	1	0	0	0	0	Very	very\extremely	No/Don't know	Yes	1	1	0	0	0	0	2\not sure	1\not sure	1\not sure	2\not sure	Not frequent	high	2
36	48	21-34	>20	48-59	>47	north	Urban	Public	Healthcentre	>19000	>19001	<950	<=1810	Paediatrician	1	Female	bacterium	1	0	0	1	0	1-2	Person-to-person droplets	1	0	1	1	0	0	0	0	Very	very\extremely	Yes	Yes	0	1	0	0	0	0	2\not sure	1\not sure	1\not sure	2\not sure	Not frequent	high	0
37	44	9-20	0-20	34-47	25-47	north	Urban	Public	Healthcentre	3001-19000	<=19000	<950	<=1810	Paediatrician	1	Female	bacterium	0	0	0	1	1	1-2	Person-to-person droplets	1	1	1	1	1	0	0	0	Very	very\extremely	Yes	Yes	1	1	1	0	0	0	1 dose	2	2	1 dose	Not frequent	high	2
38	27	0-8	0-20	25-33	25-47	west	Rural	Public	Ambulatory	<=3000	<=19000	>1810	>1810	Family doctor	0	Female	bacterium	0	1	0	1	1	1-2	Person-to-person droplets	1	1	0	0	1	0	0	0	Extremely	very\extremely	No/Don't know	Yes	0	1	1	0	0	0	2\not sure	1\not sure	2	2\not sure	Not frequent	high	4
39	47	21-34	>20	34-47	25-47	west	Urban	Public	Ambulatory	>19000	>19001	<950	<=1810	Paediatrician	1	Male	bacterium	0	0	0	1	0	1-2	Person-to-person droplets	1	0	1	1	0	0	0	0	Extremely	very\extremely	No/Don't know	Yes	0	1	1	0	0	0	2\not sure	2	2	1 dose	Not frequent	high	2
40	33	0-8	0-20	25-33	25-47	center	Rural	Public	Ambulatory	3001-19000	<=19000	951-1810	<=1810	Family doctor	0	Male	bacterium	0	0	0	1	1	1-2	Person-to-person droplets	1	1	0	1	1	0	0	0	Very	very\extremely	No/Don't know	Yes	1	1	1	0	0	0	1 dose	2	2	2\not sure	Not frequent	high	4
41	64	>34	>20	59-80	>47	south	Rural	Public	Ambulatory	<=3000	<=19000	951-1810	<=1810	Family doctor	1	Female	bacterium	0	0	0	1	0	1-2	Person-to-person droplets	1	1	0	1	0	0	0	0	Extremely	very\extremely	Yes	Yes	0	1	1	0	0	0	2\not sure	1\not sure	1\not sure	2\not sure	Not frequent	high	3
42	34	9-20	0-20	34-47	25-47	west	Rural	Public	Ambulatory	3001-19000	<=19000	951-1810	<=1810	Family doctor	1	Female	bacterium	0	0	0	1	0	1-2	Person-to-person droplets	1	1	1	1	1	0	0	0	Extremely	very\extremely	No/Don't know	Yes	0	1	0	0	0	0	1 dose	2	2	1 dose	Not frequent	high	4
43	65	>34	>20	59-80	>47	west	Urban	Public	Healthcentre	>19000	>19001	951-1810	<=1810	Family doctor	1	Female	bacterium	0	0	0	1	1	1-2	Direct contact	1	1	1	1	0	0	0	0	Extremely	very\extremely	Yes	Yes	0	1	0	0	0	0	1 dose	2	2	1 dose	Not frequent	high	4
44	26	0-8	0-20	25-33	25-47	west	Rural	Public	Ambulatory	<=3000	<=19000	<950	<=1810	Family doctor	0	Female	bacterium	0	0	0	1	0	1-2	Person-to-person droplets	1	1	1	1	1	0	0	0	Extremely	very\extremely	Yes	Yes	0	1	0	0	0	0	1 dose	1\not sure	2	1 dose	Not frequent	high	2
45	61	21-34	>20	59-80	>47	west	Urban	Public	Ambulatory	3001-19000	<=19000	<950	<=1810	Family doctor	1	Female	bacterium	0	0	0	1	0	1-2	Direct contact	1	0	0	0	0	0	0	0	Extremely	very\extremely	Yes	Yes	0	1	1	0	0	0	1 dose	2	1\not sure	1 dose	Not frequent	high	0
46	30	0-8	0-20	25-33	25-47	north	Rural	Public	Ambulatory	<=3000	<=19000	<950	<=1810	Paediatrician	0	Female	bacterium	0	0	0	1	1	1-2	Person-to-person droplets	1	1	1	1	0	0	0	0	Extremely	very\extremely	Yes	Yes	0	1	0	0	0	0	1 dose	2	2	1 dose	Not frequent	high	1
47	25	0-8	0-20	25-33	25-47	west	Rural	Public	Private	<=3000	<=19000	<950	<=1810	Family doctor	0	Male	bacterium	0	0	0	1	1	1-2	Person-to-person droplets	1	0	0	0	0	0	0	0	Extremely	very\extremely	Yes	Yes	0	0	0	1	0	0	2\not sure	1\not sure	1\not sure	2\not sure	Not frequent	high	0
48	66	>34	>20	59-80	>47	south	Urban	Public	Ambulatory	3001-19000	<=19000	>1810	>1810	Family doctor	1	Male	bacterium	1	0	0	0	0	0	Person-to-person droplets	0	1	0	0	1	0	0	0	Very	very\extremely	Yes	No/Don't know													0
49	41	9-20	0-20	34-47	25-47	south	Rural	Public	Healthcentre	3001-19000	<=19000	951-1810	<=1810	Paediatrician	1	Female	bacterium	0	0	0	1	0	1-2	Person-to-person droplets	1	1	1	1	1	1	0	0	Extremely	very\extremely	Yes	Yes	0	1	1	0	0	0	2\not sure	2	2	1 dose	Not frequent	high	2
50	43	9-20	0-20	34-47	25-47	west	Rural	Public	Ambulatory	<=3000	<=19000	951-1810	<=1810	Family doctor	1	Female	bacterium	0	0	0	1	0	1-2	Person-to-person droplets	1	1	0	0	0	0	0	0	Very	very\extremely	Yes	Yes	0	1	0	0	0	0	1 dose	2	2	1 dose	Not frequent	high	2
51	42	0-8	0-20	34-47	25-47	south	Urban	Public	Healthcentre	3001-19000	<=19000	951-1810	<=1810	Family doctor	1	Female	bacterium	1	0	0	0	0	0	Person-to-person droplets	1	0	0	0	0	0	0	0	Very	very\extremely	Yes	Yes	0	0	0	1	0	0	2\not sure	1\not sure	1\not sure	2\not sure	Not frequent	high	0
52	39	9-20	0-20	34-47	25-47	west	Rural	Public	Ambulatory	3001-19000	<=19000	<950	<=1810	Paediatrician	1	Male	bacterium	0	0	0	1	1	1-2	Person-to-person droplets	1	1	1	1	0	0	0	0	Very	very\extremely	Yes	Yes	0	1	1	0	0	0	1 dose	2	2	2\not sure	Frequent	low/moderate	3
53	39	9-20	0-20	34-47	25-47	center	Urban	Public	Healthcentre	3001-19000	<=19000	951-1810	<=1810	Family doctor	0	Female	bacterium	0	0	0	1	0	1-2	Person-to-person droplets	0	1	0	0	0	0	0	0	Very	very\extremely	No/Don't know	Yes	0	1	0	0	0	0	2\not sure	2	2	2\not sure	Not frequent	high	1
54	66	>34	>20	59-80	>47	west	Rural	Public	Ambulatory	3001-19000	<=19000	>1810	>1810	Family doctor	1	Male	bacterium	1	0	0	0	0	0	Person-to-person droplets	1	0	0	0	0	0	0	0	Slightly	slightly\moderately	Yes	Yes	0	0	0	1	0	0	1 dose	1\not sure	1\not sure	1 dose	Not frequent	high	0
55	61	21-34	>20	59-80	>47	north	Urban	Public	Ambulatory	3001-19000	<=19000	<950	<=1810	Paediatrician	1	Female	bacterium	0	1	0	1	0	1-2	Person-to-person droplets	1	1	1	1	0	0	0	0	Very	very\extremely	No/Don't know	Yes	0	1	0	0	0	0	1 dose	2	2	1 dose	Not frequent	high	1
56	30	0-8	0-20	25-33	25-47	center	Urban	Public	Healthcentre	>19000	>19001	>1810	>1810	Family doctor	1	Female	bacterium	0	0	0	1	1	1-2	Person-to-person droplets	1	1	1	1	1	0	0	0	Extremely	very\extremely	No/Don't know	Yes	0	1	1	0	0	0	2\not sure	1\not sure	2	2\not sure	Frequent	low/moderate	0
57	33	0-8	0-20	25-33	25-47	west	Urban	Public	Healthcentre	3001-19000	<=19000	>1810	>1810	Family doctor	1	Female	bacterium	0	1	0	0	1	1-2	Person-to-person droplets	1	1	0	0	0	0	0	0	Very	very\extremely	Yes	Yes	0	1	1	0	0	0	2\not sure	1\not sure	2	2\not sure	Not frequent	high	2
58	38	0-8	0-20	34-47	25-47	center	Urban	Private	Ambulatory	3001-19000	<=19000	>1810	>1810	Family doctor	0	Female	bacterium	0	0	0	1	0	1-2	Person-to-person droplets	1	0	0	0	0	0	0	0	Extremely	very\extremely	Yes	Yes	0	1	0	0	0	0	1 dose	2	2	2\not sure	Not frequent	high	2
59	28	0-8	0-20	25-33	25-47	west	Urban	Public	Ambulatory	3001-19000	<=19000	<950	<=1810	Family doctor	0	Female		0	1	0	1	1	1-2	Person-to-person droplets	1	1	0	1	1	0	0	0	Extremely	very\extremely	No/Don't know	Yes	0	1	0	0	0	0	1 dose	2	1\not sure	1 dose	Not frequent	high	3
60	57	21-34	>20	48-59	>47	west	Urban	Public	Polyclinic	>19000	>19001	951-1810	<=1810	Family doctor	1	Female	bacterium	0	1	0	1	0	1-2	Person-to-person droplets	1	1	0	1	1	0	0	0	Extremely	very\extremely	No/Don't know	Yes	0	1	0	0	0	0	1 dose	2	2	1 dose	Frequent	low/moderate	3
61	68	>34	>20	59-80	>47	west	Urban	Public	Ambulatory	>19000	>19001	>1810	>1810	Family doctor	1	Female	bacterium	0	0	0	1	0	1-2	Person-to-person droplets	1	1	0	1	0	0	0	0	Very	very\extremely	Yes	Yes	0	1	1	0	0	0	1 dose	2	2	2\not sure	Not frequent	high	2
62	53	9-20	0-20	48-59	>47	west	Urban	Public	Polyclinic	3001-19000	<=19000	951-1810	<=1810	Family doctor	1	Male	bacterium	0	0	0	0	0	0		1	0	0	0	0	0	0	0	Very	very\extremely	Yes	No/Don't know													0
63	55	>34	>20	48-59	>47	north	Urban	Public	Healthcentre	3001-19000	<=19000	>1810	>1810		1	Female	bacterium	0	0	0	0	0	0	Person-to-person droplets	1	1	1	0	1	0	0	0	Extremely	very\extremely	No/Don't know	Yes	0	1	0	0	0	0	1 dose	1\not sure	2	1 dose	Moderately frequent	low/moderate	2
64	59	>34	>20	48-59	>47	south	Urban	Public	Healthcentre	>19000	>19001	951-1810	<=1810	Family doctor	1	Female	bacterium	0	0	0	1	0	1-2	Person-to-person droplets	1	0	0	0	0	0	0	0	Extremely	very\extremely	Yes	Yes	0	1	0	0	0	0	2\not sure	2	2	2\not sure	Moderately frequent	low/moderate	0
65	62	21-34	>20	59-80	>47	north	Rural	Public	Ambulatory	3001-19000	<=19000	>1810	>1810	Family doctor	1	Female	bacterium	0	0	0	1	0	1-2	Person-to-person droplets	1	1	0	1	0	0	0	0	Very	very\extremely	No/Don't know	Yes	0	1	0	0	0	0	1 dose	2	2	1 dose	Not frequent	high	1
66	33	0-8	0-20	25-33	25-47	west	Urban	Private	Private	3001-19000	<=19000	951-1810	<=1810	Paediatrician	1	Female	bacterium	0	0	0	1	1	1-2	Person-to-person droplets	1	1	1	1	1	0	0	0	Very	very\extremely	No/Don't know	Yes	0	1	1	0	0	0	1 dose	2	2	1 dose	Not frequent	high	4
67	52	21-34	>20	48-59	>47	center	Urban	Private	Private	<=3000	<=19000	951-1810	<=1810	Paediatrician	1	Female	bacterium	0	0	0	1	0	1-2	Person-to-person droplets	1	0	0	0	0	0	0	0	Very	very\extremely	No/Don't know	Yes	0	1	1	0	0	0	1 dose	2	2	1 dose	Not frequent	high	4
68	62	>34	>20	59-80	>47	center	Rural	Public	Ambulatory	<=3000	<=19000	951-1810	<=1810	Family doctor	0	Female	bacterium	1	0	0	0	1	1-2	Person-to-person droplets	1	0	0	0	0	0	0	0	Very	very\extremely	Yes	Yes	0	1	0	0	0	0	2\not sure	2	2	2\not sure	Not frequent	high	1
69	66	>34	>20	59-80	>47	west	Urban	Public	Healthcentre	>19000	>19001	951-1810	<=1810	Family doctor	1	Female	bacterium	0	0	0	1	1	1-2	Person-to-person droplets	1	0	0	0	0	0	0	0	Extremely	very\extremely	Yes	Yes	0	1	0	0	0	0	1 dose	2	2	1 dose	Not frequent	high	4
70	62	>34	>20	59-80	>47	north	Urban	Public	Ambulatory	3001-19000	<=19000	951-1810	<=1810	Family doctor	1	Female	bacterium	0	0	0	1	1	1-2	Person-to-person droplets	1	1	0	1	1	0	0	0	Very	very\extremely	Yes	Yes	0	1	0	0	0	0	1 dose	2	2	2\not sure	Moderately frequent	low/moderate	2
71	31	0-8	0-20	25-33	25-47	west	Urban	Public	Healthcentre	>19000	>19001	951-1810	<=1810	Family doctor	0	Male	bacterium	1	0	0	0	0	0	Person-to-person droplets	1	0	1	1	0	0	0	0	Extremely	very\extremely	Yes	Yes	0	1	1	0	0	1	1 dose	2	2	1 dose	Frequent	low/moderate	2
72	29	0-8	0-20	25-33	25-47	center	Urban	Public	Healthcentre	3001-19000	<=19000	<950	<=1810	Paediatrician	1	Female	other	0	1	0	0	1	1-2	Direct contact	1	1	0	0	0	0	0	0	Very	very\extremely	Yes	Yes	1	1	1	0	1	1	2\not sure	1\not sure	2	2\not sure	Frequent	low/moderate	4
73	32	0-8	0-20	25-33	25-47	west	Rural	Public	Healthcentre	3001-19000	<=19000	951-1810	<=1810	Family doctor	1	Female	bacterium	0	0	0	1	1	1-2	Person-to-person droplets	1	1	0	1	0	0	0	0	Very	very\extremely	Yes	Yes	0	1	1	0	0	0	2\not sure	1\not sure	1\not sure	2\not sure	Moderately frequent	low/moderate	0
74	30	0-8	0-20	25-33	25-47	west	Rural	Public	Healthcentre	3001-19000	<=19000	<950	<=1810	Internal medicine	0	Female	bacterium	0	0	0	1	1	1-2	Person-to-person droplets	1	1	0	1	0	0	0	0	Extremely	very\extremely	No/Don't know	Yes	0	1	1	0	0	0	2\not sure	1\not sure	1\not sure	2\not sure	Frequent	low/moderate	0
75	53	21-34	>20	48-59	>47	west	Urban	Public	Healthcentre	>19000	>19001	951-1810	<=1810	Family doctor	1	Female	bacterium	0	1	0	0	0	0	Person-to-person droplets	1	0	1	0	0	0	0	0	Very	very\extremely	Yes	Yes	0	1	0	0	0	0	2\not sure	2	2	2\not sure	Frequent	low/moderate	2
76	62	>34	>20	59-80	>47	north	Rural	Public	Ambulatory	>19000	>19001	>1810	>1810	Family doctor	1	Female	bacterium	0	0	0	1	0	1-2	Person-to-person droplets	1	0	0	0	0	0	0	0	Moderately	slightly\moderately	Yes	Yes	0	0	0	1	0	0	1 dose	2	2	1 dose	Not frequent	high	1
77	68	>34	>20	59-80	>47	west	Rural	Public	Ambulatory	>19000	>19001	951-1810	<=1810	Family doctor	1	Male	bacterium	1	0	0	0	0	0	Person-to-person droplets	1	1	0	1	0	0	0	0	Very	very\extremely	Yes	Yes	0	1	0	0	0	0	2\not sure	1\not sure	1\not sure	1 dose	Not frequent	high	4
78	53	21-34	>20	48-59	>47	west	Rural	Public	Ambulatory	3001-19000	<=19000	951-1810	<=1810	Family doctor	1	Female	bacterium	0	0	0	1	1	1-2	Person-to-person droplets	1	0	0	0	0	0	0	0	Very	very\extremely	Yes	Yes	0	0	0	1	0	0	2\not sure	1\not sure	1\not sure	2\not sure	Not frequent	high	2
79	36	9-20	0-20	34-47	25-47	west	Rural	Public	Ambulatory	3001-19000	<=19000	>1810	>1810	Family doctor	1	Female	bacterium	0	0	0	1	0	1-2	Person-to-person droplets	1	1	0	0	1	0	0	0	Very	very\extremely	No/Don't know	Yes	0	1	0	0	0	1	1 dose	2	2	2\not sure	Frequent	low/moderate	2
80	55	9-20	0-20	48-59	>47	west	Rural	Public	Ambulatory	<=3000	<=19000	951-1810	<=1810	Family doctor	1	Male	other	1	0	0	0	0	0	Person-to-person droplets	1	1	0	0	0	0	0	0	Very	very\extremely	Yes	Yes	0	1	0	0	0	0	2\not sure	1\not sure	1\not sure	1 dose	Moderately frequent	low/moderate	1
81	59	>34	>20	48-59	>47	west	Urban	Public	Ambulatory	3001-19000	<=19000	951-1810	<=1810	Family doctor	1	Female	bacterium	1	1	0	1	0	1-2	Person-to-person droplets	1	1	1	1	0	0	0	0	Very	very\extremely	Yes	Yes	0	1	0	0	0	0	1 dose	2	2	1 dose	Moderately frequent	low/moderate	1
82	30	0-8	0-20	25-33	25-47	west	Rural	Public	Ambulatory	<=3000	<=19000	951-1810	<=1810	Family doctor	0	Female	bacterium	0	1	0	0	1	1-2	Person-to-person droplets	1	1	1	1	0	0	0	0	Very	very\extremely	Yes	Yes	0	1	1	0	0	0	1 dose	2	2	2\not sure	Moderately frequent	high	4
83	64	>34	>20	59-80	>47	west	Rural	Public	Ambulatory	3001-19000	<=19000	>1810	>1810	Family doctor	1	Female	bacterium	1	0	0	0	0	0	Person-to-person droplets	1	0	0	0	0	0	0	0	Very	very\extremely	Yes	Yes	0	0	0	1	0	0	2\not sure	2	1\not sure	2\not sure	Not frequent	high	1
84	57	21-34	>20	48-59	>47	west	Rural	Public	Ambulatory	3001-19000	<=19000	>1810	>1810	Family doctor	1	Female	bacterium	1	1	0	0	1	1-2	Person-to-person droplets	1	1	1	1	1	0	0	0	Extremely	very\extremely	Yes	Yes	0	1	1	0	0	0	1 dose	2	2	1 dose	Not frequent	high	4
85	57	21-34	>20	48-59	>47	west	Urban	Public	Healthcentre	3001-19000	<=19000	951-1810	<=1810	Family doctor	1	Female	bacterium	0	0	0	1	0	1-2	Direct contact	1	1	0	0	1	0	0	0	Extremely	very\extremely	Yes	Yes	0	1	0	0	0	0	1 dose	2	1\not sure	1 dose	Not frequent	high	2
86	28	0-8	0-20	25-33	25-47	west	Urban	Private	Private	3001-19000	<=19000	<950	<=1810	Internal medicine	0	Female	bacterium	0	0	0	1	1	1-2	Person-to-person droplets	1	1	1	0	1	0	0	0	Extremely	very\extremely	No/Don't know	Yes	0	0	0	1	0	0	2\not sure	1\not sure	2	2\not sure	Not frequent	high	4
87	54	21-34	>20	48-59	>47	west	Rural	Public	Ambulatory	>19000	>19001	>1810	>1810	Internal medicine	1	Female	bacterium	1	0	0	0	0	0	Person-to-person droplets	1	1	0	1	0	0	0	0	Very	very\extremely	Yes	Yes	0	1	0	1	0	0	1 dose	2	2	1 dose	Not frequent	high	2
88	42	9-20	0-20	34-47	25-47	north	Rural	Public	Healthcentre	3001-19000	<=19000	>1810	>1810	Family doctor	1	Female	other	0	0	0	1	0	1-2	Person-to-person droplets	1	0	0	0	0	0	0	0	Very	very\extremely	Yes	No/Don't know													0
89	59	21-34	>20	48-59	>47	south	Rural	Public	Ambulatory	3001-19000	<=19000	<950	<=1810	Family doctor	1	Male	bacterium	0	0	0	0	1	1-2	Person-to-person droplets	1	0	0	1	0	0	0	0	Very	very\extremely	Yes	Yes	0	1	0	0	0	0	2\not sure	2	2	1 dose	Not frequent	high	1
90	45	21-34	>20	34-47	25-47	east	Urban	Public	Healthcentre	>19000	>19001	<950	<=1810	Family doctor	1	Female	bacterium	1	1	0	0	0	0	Person-to-person droplets	1	1	1	1	0	0	0	0	Extremely	very\extremely	Yes	Yes	0	0	0	1	0	0	1 dose	1\not sure	2	2\not sure	Not frequent	high	1
91	48	9-20	0-20	48-59	>47	west	Rural	Public	Ambulatory	<=3000	<=19000	951-1810	<=1810	Family doctor	1	Female	bacterium	1	0	0	0	0	0	Person-to-person droplets	1	0	1	0	1	0	0	0	Very	very\extremely	Yes	Yes	0	1	0	0	0	0	1 dose	2	1\not sure	1 dose	Not frequent	high	2
92	37	9-20	0-20	34-47	25-47	west	Urban	Public	Ambulatory	>19000	>19001	<950	<=1810	Family doctor	1	Female	bacterium	0	0	0	1	1	1-2	Person-to-person droplets	1	1	1	1	1	0	0	0	Extremely	very\extremely	Yes	Yes	0	1	1	0	0	0	1 dose	2	2	1 dose	Not frequent	high	2
93	36	9-20	0-20	34-47	25-47	west	Rural	Public	Ambulatory	3001-19000	<=19000	951-1810	<=1810	Family doctor	1	Female	bacterium	0	0	0	1	0	1-2	Person-to-person droplets	1	1	0	1	1	0	0	0	Extremely	very\extremely	Yes	Yes	1	1	1	0	0	0	1 dose	2	2	1 dose	Not frequent	high	2
94	60	>34	>20	59-80	>47	west	Urban	Public	Ambulatory	3001-19000	<=19000	>1810	>1810	Family doctor	1	Female	bacterium	0	0	0	1	1	1-2	Direct contact	1	0	0	0	0	0	0	0	Extremely	very\extremely	Yes	Yes	0	1	0	0	0	0	1 dose	2	1\not sure	2\not sure	Not frequent	high	2
95	56	21-34	>20	48-59	>47	center	Urban	Public	Ambulatory	>19000	>19001	951-1810	<=1810	Family doctor	1	Female	bacterium	0	0	0	0	0	0	Person-to-person droplets	1	1	1	1	0	1	0	0	Very	very\extremely	Yes	Yes	0	1	0	0	0	0	1 dose	1\not sure	2	1 dose	Not frequent	high	2
96	63	>34	>20	59-80	>47	south	Rural	Public	Healthcentre	3001-19000	<=19000	<950	<=1810	Paediatrician	1	Female	bacterium	0	0	0	1	0	1-2	Direct contact	1	0	0	0	1	0	0	0	Extremely	very\extremely	Yes	Yes	0	1	0	0	0	0	2\not sure	2	2	1 dose	Not frequent	high	1
97	35	9-20	0-20	34-47	25-47	center	Urban	Public	Ambulatory	3001-19000	<=19000	<950	<=1810	Paediatrician	0	Male	bacterium	0	0	0	1	0	1-2	Person-to-person droplets	1	1	0	1	0	0	0	0	Extremely	very\extremely	Yes	Yes	0	1	0	0	0	0	1 dose	2	2	1 dose	Not frequent	high	1
98	31	0-8	0-20	25-33	25-47	west	Urban	Public	Healthcentre	>19000	>19001	>1810	>1810	Family doctor	0	Female	bacterium	0	1	0	1	0	1-2	Person-to-person droplets	1	1	0	1	1	0	0	0	Very	very\extremely	No/Don't know	Yes	0	1	0	0	0	0	1 dose	2	2	2\not sure	Not frequent	high	3
99	53	21-34	>20	48-59	>47	west	Rural	Public	Ambulatory	>19000	>19001	951-1810	<=1810	Family doctor	1	Female	bacterium	0	1	0	0	1	1-2	Direct contact	1	0	0	0	0	0	0	0	Very	very\extremely	Yes	Yes	0	0	0	1	0	0	2\not sure	1\not sure	1\not sure	2\not sure	Not frequent	high	2
100	26	0-8	0-20	25-33	25-47	east	Urban	Public	Healthcentre	>19000	>19001	>1810	>1810	Family doctor	0	Female	bacterium	0	1	0	1	0	1-2	Person-to-person droplets	1	1	1	1	1	0	0	0	Extremely	very\extremely	Yes	Yes	0	1	0	0	0	0	1 dose	2	2	1 dose	Not frequent	high	2
101	57	21-34	>20	48-59	>47	center	Rural	Public	Ambulatory	<=3000	<=19000	951-1810	<=1810	Family doctor	1	Male	bacterium	1	0	0	0	0	0	Direct contact	1	0	0	0	1	0	0	0	Very	very\extremely	No/Don't know	Yes	0	1	0	0	0	0	2\not sure	1\not sure	1\not sure	2\not sure	Not frequent	high	0
102	31	0-8	0-20	25-33	25-47	west	Rural	Public	Ambulatory	3001-19000	<=19000	>1810	>1810	Family doctor	1	Female	bacterium	0	0	0	1	0	1-2	Direct contact	1	1	0	1	1	0	0	0	Extremely	very\extremely	No/Don't know	Yes	1	1	1	0	0	0	1 dose	2	1\not sure	1 dose	Not frequent	high	3
103	60	0-8	0-20	59-80	>47	east	Urban	Public	Healthcentre	>19000	>19001	>1810	>1810	Family doctor	1	Female	bacterium	0	1	0	1	1	1-2	Person-to-person droplets	1	1	0	1	1	0	0	0	Slightly	slightly\moderately	Yes	Yes	0	1	0	0	0	0	1 dose	2	2	1 dose	Not frequent	high	2
104	63	>34	>20	59-80	>47	north	Rural	Public	Ambulatory	<=3000	<=19000	951-1810	<=1810	Family doctor	1	Male	bacterium	0	1	0	0	1	1-2	Direct contact	1	0	0	0	0	0	0	0	Moderately	slightly\moderately	Yes	No/Don't know													0
105	60	21-34	>20	59-80	>47	east	Urban	Public	Healthcentre	>19000	>19001	951-1810	<=1810	Family doctor	1	Female	bacterium	1	0	0	0	0	0		1	0	0	0	0	0	0	0	Very	very\extremely	Yes	Yes	0	1	0	0	0	0	1 dose	2	1\not sure	2\not sure	Not frequent	high	1
106	26	0-8	0-20	25-33	25-47	west	Urban	Public	Polyclinic	>19000	>19001	<950	<=1810	Family doctor	0	Female	bacterium	0	1	0	1	1	1-2	Person-to-person droplets	1	1	1	1	1	0	1	0	Extremely	very\extremely	No/Don't know	Yes	0	1	0	0	0	0	1 dose	2	2	2\not sure	Not frequent	high	4
107	52	0-8	0-20	48-59	>47	south	Urban	Public	Healthcentre	>19000	>19001	<950	<=1810	Family doctor	1	Female	bacterium	1	0	0	0	0	0	Person-to-person droplets	1	0	1	1	0	0	0	0	Very	very\extremely	Yes	Yes	0	1	0	0	0	0	1 dose	2	2	1 dose	Not frequent	high	1
108	42	9-20	0-20	34-47	25-47	north	Urban	Private	Private	<=3000	<=19000	<950	<=1810	Family doctor	1	Female	bacterium	0	1	0	1	1	1-2	Person-to-person droplets	1	1	1	1	1	0	0	0	Extremely	very\extremely	Yes	Yes	0	1	1	0	0	0	1 dose	2	2	2\not sure	Not frequent	high	2
109	60	>34	>20	59-80	>47	west	Rural	Public	Ambulatory	<=3000	<=19000	951-1810	<=1810	Family doctor	1	Female	bacterium	0	0	0	0	0	0	Direct contact	1	0	0	0	0	0	0	0	Very	very\extremely	Yes	No/Don't know													0
110	54	21-34	>20	48-59	>47	west	Rural	Public	Ambulatory	3001-19000	<=19000	951-1810	<=1810	Internal medicine	1	Female	bacterium	1	1	0	0	1	1-2	Person-to-person droplets	1	0	0	0	0	0	0	0	Moderately	slightly\moderately	Yes	Yes	0	0	0	1	0	0	2\not sure	1\not sure	2	2\not sure	Not frequent	high	0
111	28	0-8	0-20	25-33	25-47	north	Rural	Public	Ambulatory	3001-19000	<=19000	>1810	>1810	Family doctor	0	Female	bacterium	0	1	0	1	1	1-2	Person-to-person droplets	1	1	0	0	1	0	0	0	Very	very\extremely	Yes	Yes	0	1	0	0	0	0	1 dose	1\not sure	2	1 dose	Moderately frequent	low/moderate	2
112	30	0-8	0-20	25-33	25-47	center	Urban	Public	Healthcentre	3001-19000	<=19000	<950	<=1810	Paediatrician	1	Male	bacterium	0	0	0	1	0	1-2	Person-to-person droplets	1	1	1	1	1	0	0	0	Extremely	very\extremely	Yes	Yes	1	1	0	0	0	0	1 dose	2	2	1 dose	Not frequent	high	2
113	33	0-8	0-20	25-33	25-47	west	Urban	Public	Polyclinic	3001-19000	<=19000	951-1810	<=1810	Internal medicine	0	Female	bacterium	1	0	0	0	0	0	Direct contact	1	1	0	0	1	0	0	0	Extremely	very\extremely	No/Don't know	Yes	0	1	0	0	0	0	1 dose	2	2	2\not sure	Moderately frequent	low/moderate	0
114	63	>34	>20	59-80	>47	west	Urban	Public	Ambulatory	>19000	>19001	>1810	>1810	Family doctor	1	Female	bacterium	0	0	0	0	1	1-2	Direct contact	1	0	0	0	0	0	0	0	Moderately	slightly\moderately	Yes	Yes	0	1	0	0	0	0	1 dose	2	2	2\not sure	Not frequent	high	2
115	42	9-20	0-20	34-47	25-47	east	Urban	Public	Healthcentre	>19000	>19001	>1810	>1810	Family doctor	1	Female	bacterium	0	1	0	1	0	1-2	Person-to-person droplets	1	1	0	1	0	0	0	0	Very	very\extremely	Yes	Yes	0	1	0	0	0	1	2\not sure	2	2	2\not sure	Not frequent	high	4
116	29	0-8	0-20	25-33	25-47	center	Urban	Public	Ambulatory	>19000	>19001	951-1810	<=1810	Family doctor	1	Female	bacterium	0	1	0	0	1	1-2	Person-to-person droplets	1	0	1	1	0	0	0	0	Very	very\extremely	Yes	Yes	0	1	1	0	0	0	1 dose	2	2	1 dose	Not frequent	high	3
117	44	9-20	0-20	34-47	25-47	south	Urban	Public	Healthcentre	>19000	>19001	>1810	>1810	Family doctor	1	Female	other	0	1	0	0	0	0	Person-to-person droplets	1	0	0	0	0	0	0	0	Extremely	very\extremely	Yes	No/Don't know													0
118	30	0-8	0-20	25-33	25-47	center	Urban	Public	Ambulatory	3001-19000	<=19000	951-1810	<=1810	Family doctor	0	Female	bacterium	1	0	0	0	0	0	Direct contact	1	1	0	1	1	0	0	0	Extremely	very\extremely	No/Don't know	Yes	0	0	0	1	0	0	1 dose	1\not sure	2	1 dose	Not frequent	high	2
119	54	21-34	>20	48-59	>47	west	Rural	Public	Ambulatory	<=3000	<=19000	951-1810	<=1810	Family doctor	1	Female	bacterium	0	1	0	0	1	1-2	Person-to-person droplets	1	0	0	0	0	0	0	0	Very	very\extremely	No/Don't know	Yes	0	1	1	0	0	0	1 dose	2	2	2\not sure	Not frequent	high	0
120	62	21-34	>20	59-80	>47	center	Urban	Public	Healthcentre	>19000	>19001	>1810	>1810	Family doctor	1	Female	bacterium	0	1	0	1	0	1-2	Person-to-person droplets	1	1	0	0	0	0	0	0	Extremely	very\extremely	Yes	Yes	0	1	0	0	0	0	1 dose	1\not sure	2	1 dose	Not frequent	high	2
121	37	9-20	0-20	34-47	25-47	west	Rural	Public	Healthcentre	>19000	>19001	<950	<=1810	Family doctor	1	Male	bacterium	0	0	0	1	0	1-2	Person-to-person droplets	0	1	0	0	0	0	0	0	Extremely	very\extremely	Yes	Yes	0	1	0	0	0	0	2\not sure	2	2	2\not sure	Not frequent	high	1
122	45	9-20	0-20	34-47	25-47	north	Urban	Public	Ambulatory	>19000	>19001	<950	<=1810	Family doctor	1	Female	bacterium	0	1	0	1	1	1-2	Person-to-person droplets	1	1	0	0	0	0	0	0	Very	very\extremely	Yes	Yes	0	1	1	0	0	0	2\not sure	2	2	1 dose	Moderately frequent	high	2
123	78	>34	>20	59-80	>47	north	Urban	Public	Ambulatory	<=3000	<=19000	>1810	>1810	Internal medicine	1	Female	bacterium	0	0	0	1	1	1-2	Person-to-person droplets	1	0	0	0	1	0	0	0	Very	very\extremely	No/Don't know	No/Don't know													0
124	69	>34	>20	59-80	>47	south	Urban	Public	Ambulatory	>19000	>19001	951-1810	<=1810	Internal medicine	1	Female	bacterium	0	1	0	0	1	1-2	Person-to-person droplets	1	0	0	0	0	0	0	0	Very	very\extremely	Yes	Yes	0	1	0	0	0	0	2\not sure	1\not sure	1\not sure	2\not sure	Not frequent	high	0
125	55	21-34	>20	48-59	>47	north	Urban	Public	Healthcentre	>19000	>19001	<950	<=1810	Paediatrician	1	Female	bacterium	0	0	0	1	1	1-2	Person-to-person droplets	0	1	0	0	1	0	0	0	Very	very\extremely	Yes	Yes	1	1	0	0	0	0	1 dose	2	2	1 dose	Not frequent	high	2
126	47	9-20	0-20	34-47	25-47	north	Urban	Public	Ambulatory	>19000	>19001	>1810	>1810	Internal medicine	1	Male	bacterium	0	1	0	0	0	0	Person-to-person droplets	1	0	0	0	1	0	0	0	Very	very\extremely	Yes	Yes	0	1	1	0	0	0	1 dose	1\not sure	1\not sure	1 dose	Not frequent	high	2
127	57	21-34	>20	48-59	>47	north	Urban	Public	Healthcentre	>19000	>19001	951-1810	<=1810	Internal medicine	1	Male	bacterium	0	0	0	1	1	1-2	Person-to-person droplets	0	1	0	0	1	0	0	0	Very	very\extremely	Yes	Yes	1	1	0	0	0	0	1 dose	2	2	1 dose	Moderately frequent	low/moderate	2
128	31	0-8	0-20	25-33	25-47	north	Urban	Public	Healthcentre	>19000	>19001	>1810	>1810	Family doctor	1	Female	bacterium	0	0	0	1	1	1-2	Person-to-person droplets	1	1	1	1	1	0	0	0	Extremely	very\extremely	Yes	Yes	0	1	0	0	0	0	1 dose	2	2	1 dose	Not frequent	high	0
129		21-34	>20			north	Rural	Public	Ambulatory	3001-19000	<=19000	951-1810	<=1810	Family doctor	1	Female	bacterium	0	0	0	1	0	1-2	Person-to-person droplets	1	0	0	0	0	0	0	0	Moderately	slightly\moderately	Yes	Yes	0	1	1	0	0	0	1 dose	2	2	1 dose	Not frequent	high	1
130	28	0-8	0-20	25-33	25-47	east	Urban	Public	Healthcentre	3001-19000	<=19000	951-1810	<=1810	Family doctor	0	Male	other	0	0	0	1	1	1-2	Person-to-person droplets	1	0	0	1	1	1	0	0	Extremely	very\extremely	Yes	Yes	1	1	0	0	1	1	1 dose	1\not sure	2	2\not sure	Moderately frequent	low/moderate	0
131	40	9-20	0-20	34-47	25-47	west	Rural	Public	Ambulatory	3001-19000	<=19000	>1810	>1810	Family doctor	1	Female	bacterium	0	0	0	1	1	1-2	Person-to-person droplets	1	1	1	1	1	0	0	0	Extremely	very\extremely	Yes	Yes	0	1	0	0	0	0	1 dose	2	2	1 dose	Not frequent	high	2
132	44	9-20	0-20	34-47	25-47	center	Rural	Public	Healthcentre	3001-19000	<=19000	<950	<=1810	Paediatrician	1	Female	bacterium	0	0	0	1	1	1-2	Person-to-person droplets	1	1	0	1	1	0	0	0	Extremely	very\extremely	Yes	Yes	0	1	0	0	0	0	1 dose	2	2	1 dose	Not frequent	high	2
133	54	21-34	>20	48-59	>47	center	Urban	Public	Healthcentre	3001-19000	<=19000	951-1810	<=1810	Family doctor	1	Female	bacterium	0	1	0	1	1	1-2	Person-to-person droplets	1	1	0	1	1	0	0	0	Extremely	very\extremely	Yes	Yes	0	1	0	0	0	0	1 dose	2	2	1 dose	Not frequent	high	2
134	38	9-20	0-20	34-47	25-47	west	Urban	Public	Polyclinic	>19000	>19001	>1810	>1810	Family doctor	1	Male	bacterium	0	1	0	1	0	1-2	Person-to-person droplets	1	1	1	1	0	0	0	0	Very	very\extremely	Yes	Yes	0	1	0	0	0	0	1 dose	2	2	1 dose	Not frequent	high	2
135	45	9-20	0-20	34-47	25-47	north	Urban	Public	Healthcentre	3001-19000	<=19000	<950	<=1810	Paediatrician	1	Female	bacterium	0	0	0	1	1	1-2	Person-to-person droplets	1	1	0	1	0	0	0	0	Very	very\extremely	Yes	Yes	0	1	0	0	0	0	1 dose	2	2	1 dose	Not frequent	high	3
136	30	0-8	0-20	25-33	25-47	west	Urban	Public	Ambulatory	>19000	>19001	951-1810	<=1810	Family doctor	1	Female	bacterium	0	0	0	1	0	1-2	Person-to-person droplets	1	1	1	1	0	0	0	0	Extremely	very\extremely	Yes	Yes	0	1	1	0	0	0	2\not sure	1\not sure	2	2\not sure	Not frequent	high	2
137	50	21-34	>20	48-59	>47	center	Urban	Public	Ambulatory	>19000	>19001	951-1810	<=1810	Family doctor	0	Male	bacterium	0	0	0	0	0	0	Person-to-person droplets	1	0	0	0	0	0	0	0	Extremely	very\extremely	Yes	Yes	1	0	0	0	0	0	1 dose	1\not sure	2	1 dose	Not frequent	high	1
138	62			59-80	>47	east	Urban	Public	Healthcentre	>19000	>19001			Internal medicine	1	Female	bacterium	1	1	0	1	1	1-2	Direct contact	1	0	1	1	1	1	0	0	Very	very\extremely	Yes	No/Don't know													0
139	64	>34	>20	59-80	>47	west	Urban	Public	Healthcentre	>19000	>19001	<950	<=1810	Paediatrician	1	Female	bacterium	0	0	0	1	1	1-2	Person-to-person droplets	1	1	0	1	1	0	0	0	Extremely	very\extremely	Yes	Yes	1	1	0	0	0	0	1 dose	2	2	2\not sure	Not frequent	high	0
140	47	21-34	>20	34-47	25-47	west	Urban	Public	Healthcentre	3001-19000	<=19000	>1810	>1810	Family doctor	1	Female	bacterium	0	0	0	1	0	1-2	Person-to-person droplets	1	1	1	1	0	0	0	0	Extremely	very\extremely	No/Don't know	Yes	0	1	0	0	0	0	1 dose	2	2	1 dose	Not frequent	high	2
141	25	0-8	0-20	25-33	25-47	west	Urban	Public	Polyclinic	>19000	>19001	<950	<=1810	Family doctor	0	Female	bacterium	0	0	0	1	0	1-2	Person-to-person droplets	1	0	1	1	1	0	0	0	Extremely	very\extremely	No/Don't know	Yes	1	1	0	0	0	0	1 dose	2	2	1 dose	Not frequent	high	3
142	38	9-20	0-20	34-47	25-47	north	Urban	Public	Ambulatory	>19000	>19001	951-1810	<=1810	Internal medicine	1	Male	bacterium	0	0	0	1	0	1-2	Person-to-person droplets	1	0	0	0	0	0	0	0	Extremely	very\extremely	Yes	Yes	0	1	1	0	0	0	1 dose	2	2	2\not sure	Not frequent	high	2
143	30	0-8	0-20	25-33	25-47	north	Urban	Public	Ambulatory	>19000	>19001	<950	<=1810	Paediatrician	0	Female	bacterium	1	0	0	0	0	0	Person-to-person droplets	1	1	1	1	1	0	0	0	Very	very\extremely	Yes	Yes	1	1	1	0	0	0	1 dose	2	2	2\not sure	Not frequent	high	2
144	39	9-20	0-20	34-47	25-47	north	Urban	Public	Ambulatory	3001-19000	<=19000	>1810	>1810	Family doctor	1	Female	bacterium	1	1	0	1	1	1-2	Person-to-person droplets	1	1	1	1	1	0	0	0	Extremely	very\extremely	Yes	Yes	0	1	0	0	0	0	2\not sure	2	2	2\not sure	Not frequent	high	1
145	60	>34	>20	59-80	>47	north	Urban	Public	Healthcentre	>19000	>19001	>1810	>1810	Family doctor	1	Female	bacterium	1	0	0	0	0	0	Person-to-person droplets	1	0	0	0	0	0	0	0	Very	very\extremely	Yes	Yes	0	1	1	0	0	0	1 dose	2	2	1 dose	Not frequent	high	4
146	54	21-34	>20	48-59	>47	south	Urban	Public	Polyclinic	>19000	>19001	951-1810	<=1810	Family doctor	1	Female	bacterium	0	0	0	1	1	1-2	Person-to-person droplets	1	1	0	1	0	0	0	0	Extremely	very\extremely	Yes	Yes	1	1	1	0	0	0	1 dose	2	2	2\not sure	Not frequent	high	2
147	69	>34	>20	59-80	>47	west	Urban	Public	Ambulatory	3001-19000	<=19000	>1810	>1810	Internal medicine	1	Female	bacterium	0	1	0	1	1	1-2	Person-to-person droplets	1	1	1	1	0	0	0	0	Extremely	very\extremely	No/Don't know	Yes	0	1	1	0	0	0	1 dose	2	2	1 dose	Not frequent	high	2
148	29	0-8	0-20	25-33	25-47	north	Urban	Public	Ambulatory	>19000	>19001	951-1810	<=1810	Family doctor	0	Female	bacterium	0	1	0	1	1	1-2	Person-to-person droplets	1	1	1	1	1	0	0	0	Extremely	very\extremely	Yes	Yes	0	1	1	0	0	0	2\not sure	1\not sure	2	2\not sure	Not frequent	high	2
149	64	>34	>20	59-80	>47	east	Urban	Public	Ambulatory	>19000	>19001	>1810	>1810	Family doctor	1	Female	bacterium	1	0	0	0	0	0	Person-to-person droplets	1	0	0	0	0	0	0	0	Very	very\extremely	Yes	Yes	0	1	0	0	0	0	1 dose	2	2	2\not sure	Not frequent	high	3
150	70	>34	>20	59-80	>47	north	Urban	Public	Healthcentre	>19000	>19001	<950	<=1810	Paediatrician	1	Female	bacterium	0	0	0	1	1	1-2	Person-to-person droplets	1	1	1	1	1	0	0	0	Very	very\extremely	Yes	Yes	1	1	0	0	0	0	1 dose	2	2	1 dose	Not frequent	high	4
151	30	0-8	0-20	25-33	25-47	south	Urban	Public	Healthcentre	3001-19000	<=19000	<950	<=1810	Paediatrician	0	Female	bacterium	0	1	0	1	1	1-2	Person-to-person droplets	1	1	1	1	1	0	0	0	Extremely	very\extremely	No/Don't know	Yes	0	1	0	1	0	0	2\not sure	1\not sure	2	2\not sure	Not frequent	high	2
152	40	0-8	0-20	34-47	25-47	north	Urban	Public	Healthcentre	>19000	>19001	>1810	>1810	Internal medicine	0	Female	bacterium	0	1	0	0	0	0	Direct contact	1	0	0	0	0	0	0	0	Extremely	very\extremely	Yes	Yes	0	1	0	0	0	1	2\not sure	2	2	2\not sure	Not frequent	high	1
153	39	9-20	0-20	34-47	25-47	west	Urban	Public	Polyclinic	>19000	>19001	951-1810	<=1810	Family doctor	1	Female	bacterium	0	1	0	1	1	1-2	Person-to-person droplets	1	1	0	1	0	0	0	0	Very	very\extremely	Yes	Yes	0	1	0	0	0	0	1 dose	1\not sure	1\not sure	1 dose	Not frequent	high	2
154	30	0-8	0-20	25-33	25-47	north	Rural	Private	Private	<=3000	<=19000	951-1810	<=1810	Family doctor	1	Female	bacterium	0	1	0	1	1	1-2	Person-to-person droplets	1	0	0	1	0	0	0	0	Very	very\extremely	Yes	Yes	0	1	0	0	0	0	1 dose	2	2	1 dose	Moderately frequent	low/moderate	2
155	28	0-8	0-20	25-33	25-47	north	Urban	Public	Ambulatory	>19000	>19001	<950	<=1810	Paediatrician	0	Female	bacterium	1	0	0	1	0	1-2	Person-to-person droplets	1	1	1	1	0	0	0	0	Very	very\extremely	Yes	Yes	0	1	0	0	0	0	1 dose	1\not sure	2	2\not sure	Not frequent	high	2
156		>34	>20			west	Urban	Public	Polyclinic	>19000	>19001	<950	<=1810	Paediatrician	1	Female	other	1	0	0	0	0	0	Direct contact	1	0	0	0	0	0	0	0	Very	very\extremely	Yes	Yes	0	1	0	0	0	0	1 dose	2	2	1 dose	Not frequent	high	3
157	66	>34	>20	59-80	>47	west	Urban	Public	Healthcentre	>19000	>19001	951-1810	<=1810	Family doctor	1	Female	bacterium	0	0	0	0	0	0	Person-to-person droplets	1	0	0	0	0	0	0	0	Moderately	slightly\moderately	Yes	Yes	0	1	0	0	0	0	2\not sure	1\not sure	1\not sure	2\not sure	Not frequent	high	4
158	35	9-20	0-20	34-47	25-47	west	Urban	Public	Healthcentre	>19000	>19001	951-1810	<=1810	Family doctor	1	Female	bacterium	0	0	0	1	0	1-2	Person-to-person droplets	1	1	0	1	1	0	0	0	Extremely	very\extremely	No/Don't know	Yes	0	1	0	0	0	0	2\not sure	1\not sure	2	2\not sure	Moderately frequent	low/moderate	3
159	52	21-34	>20	48-59	>47	north		Private	Healthcentre	>19000	>19001			Internal medicine	1	Female	bacterium	1	1	0	0	0	0	Person-to-person droplets	1	0	0	0	0	0	0	0			Yes	Yes	0	0	0	1	0	0	2\not sure	1\not sure	2	2\not sure	Not frequent	high	3
160	35			34-47	25-47	north	Rural	Public	Healthcentre					Family doctor	1	Female	bacterium	0	0	0	1	0	1-2	Person-to-person droplets	1	1	0	1	1	0	0	0	Very	very\extremely		Yes	0	1	0	0	0	0	1 dose	2	2	2\not sure			4
161	58	21-34	>20	48-59	>47	center	Urban	Public	Ambulatory	>19000	>19001	>1810	>1810	Family doctor	1	Female	bacterium	0	0	0	1	1	1-2	Person-to-person droplets	1	0	0	0	1	0	0	0	Very	very\extremely	Yes	Yes	0	1	0	0	0	0	1 dose	1\not sure	1\not sure	2\not sure	Not frequent	high	2
162	34	9-20	0-20	34-47	25-47	east	Rural	Public	Ambulatory	<=3000	<=19000	>1810	>1810	Family doctor	1	Female	bacterium	0	0	0	1	0	1-2	Person-to-person droplets	1	1	0	1	1	0	0	0	Extremely	very\extremely	Yes	Yes	0	1	1	0	0	0	1 dose	1\not sure	2	2\not sure	Not frequent	high	2
163	45	9-20	0-20	34-47	25-47	center	Urban	Private	Polyclinic	3001-19000	<=19000	<950	<=1810	Family doctor	0	Female	bacterium	0	0	0	1	1	1-2	Person-to-person droplets	1	1	1	1	1	0	0	0	Extremely	very\extremely	Yes	Yes	0	1	1	0	0	0	2\not sure	2	2	2\not sure	Not frequent	high	2
164	68	>34	>20	59-80	>47	center	Rural	Public	Ambulatory	3001-19000	<=19000	951-1810	<=1810	Paediatrician	1	Female	bacterium	1	0	0	0	0	0	Person-to-person droplets	1	0	1	0	0	0	0	0	Moderately	slightly\moderately	Yes	Yes	0	0	0	1	0	0	2\not sure	1\not sure	2	2\not sure	Moderately frequent	low/moderate	0
165	41			34-47	25-47	north	Urban	Public	Ambulatory	<=3000	<=19000	951-1810	<=1810	Family doctor	1	Female	bacterium	0	1	0	1	1	1-2	Person-to-person droplets	1	0	1	1	1	0	0	0	Moderately	slightly\moderately	Yes	Yes	0	1	1	0	0	0	2\not sure	2	2	1 dose	Not frequent	high	4
166	63	>34	>20	59-80	>47	center	Urban	Public	Healthcentre	>19000	>19001	>1810	>1810	Family doctor	1	Female	bacterium	0	0	0	1	1	1-2	Person-to-person droplets	1	0	1	1	0	0	0	0	Very	very\extremely	Yes	Yes	0	0	0	1	0	0	1 dose	1\not sure	1\not sure	1 dose	Not frequent	high	0
167	68	9-20	0-20	59-80	>47	west	Rural	Public	Ambulatory	3001-19000	<=19000	<950	<=1810	Family doctor	1	Female	bacterium	1	0	0	0	0	0	Person-to-person droplets	1	0	0	0	0	0	0	0	Very	very\extremely	Yes	Yes	0	1	0	0	0	0	2\not sure	2	1\not sure	2\not sure	Not frequent	high	2
168	41	9-20	0-20	34-47	25-47	west	Urban	Public	Polyclinic	>19000	>19001	951-1810	<=1810	Family doctor	1	Female	bacterium	0	0	0	1	0	1-2	Person-to-person droplets	1	0	0	0	0	0	0	0	Very	very\extremely	Yes	Yes	0	1	0	0	0	0	1 dose	2	2	2\not sure	Not frequent	high	3
169		>34	>20			north	Urban	Public	Ambulatory	3001-19000	<=19000	<950	<=1810	Paediatrician	1	Female	bacterium	0	1	0	1	1	1-2	Person-to-person droplets	1	0	1	1	1	0	0	0	Extremely	very\extremely	Yes	Yes	1	1	1	0	0	0	1 dose	2	2	1 dose	Not frequent	high	1
170	45	0-8	0-20	34-47	25-47	north	Urban	Public	Ambulatory	3001-19000	<=19000	951-1810	<=1810	Family doctor	1	Female	bacterium	0	1	0	1	1	1-2	Direct contact	1	0	1	1	1	0	0	0	Extremely	very\extremely	Yes	Yes	1	1	1	0	0	0	1 dose	2	2	1 dose	Frequent	low/moderate	1
171	58	>34	>20	48-59	>47	center	Rural	Public	Ambulatory	>19000	>19001	951-1810	<=1810	Family doctor	1	Female	bacterium	0	0	0	0	0	0	Person-to-person droplets	1	0	0	0	0	0	0	0	Very	very\extremely	Yes	Yes	0	0	0	1	0	0	2\not sure	1\not sure	2	1 dose	Moderately frequent	high	1
172	27	0-8	0-20	25-33	25-47	south	Urban	Public	Healthcentre	>19000	>19001	<950	<=1810	Paediatrician	0	Female	bacterium	0	1	0	0	1	1-2	Person-to-person droplets	1	1	0	1	1	1	0	0	Extremely	very\extremely	No/Don't know	Yes	0	1	1	0	0	0	1 dose	2	2	1 dose	Frequent	low/moderate	4
173	56	9-20	0-20	48-59	>47	north	Urban	Public	Healthcentre	3001-19000	<=19000	951-1810	<=1810	Internal medicine	1	Male	bacterium	0	1	0	1	1	1-2	Direct contact	1	0	1	1	1	0	0	0	Extremely	very\extremely	Yes	Yes	1	1	1	0	0	0	1 dose	2	2	1 dose	Not frequent	high	1
174	32	0-8	0-20	25-33	25-47	north	Urban	Public	Ambulatory	3001-19000	<=19000	<950	<=1810	Paediatrician	1	Female	bacterium	0	1	0	1	1	1-2	Direct contact	1	0	1	1	0	0	0	0	Extremely	very\extremely	Yes	Yes	1	1	1	0	0	0	1 dose	2	2	1 dose	Not frequent	high	1
175	64	>34	>20	59-80	>47	west	Urban	Public	Healthcentre	>19000	>19001	<950	<=1810	Family doctor	1	Female	bacterium	0	0	0	1	1	1-2	Direct contact	1	1	0	1	1	0	0	0	Very	very\extremely	Yes	Yes	1	1	0	0	0	0	1 dose	2	1\not sure	1 dose	Not frequent	high	1
176	31	0-8	0-20	25-33	25-47	north	Urban	Public	Polyclinic	>19000	>19001	>1810	>1810	Family doctor	0	Female	bacterium	0	0	0	1	1	1-2	Person-to-person droplets	1	1	0	1	1	0	0	0	Extremely	very\extremely	Yes	Yes	0	1	0	0	0	0	1 dose	1\not sure	2	1 dose	Not frequent	high	2
177	39	9-20	0-20	34-47	25-47	north	Rural	Public	Ambulatory	3001-19000	<=19000	951-1810	<=1810	Paediatrician	1	Female	bacterium	0	0	0	1	1	1-2	Person-to-person droplets	1	1	1	1	1	1	0	0	Very	very\extremely	Yes	Yes	0	1	1	0	0	0	1 dose	1\not sure	2	2\not sure	Not frequent	high	2
178	71	>34	>20	59-80	>47	north	Urban	Public	Ambulatory	<=3000	<=19000	>1810	>1810	Internal medicine	1	Female	bacterium	1	1	0	0	0	0	Person-to-person droplets	1	1	0	0	1	0	0	0	Very	very\extremely	Yes	Yes	0	1	0	0	0	0	1 dose	2	2	2\not sure	Not frequent	high	4
179	61	21-34	>20	59-80	>47	east	Urban	Public	Healthcentre	>19000	>19001	<950	<=1810	Family doctor	1	Male	bacterium	0	0	0	1	0	1-2	Person-to-person droplets	1	0	0	0	0	0	0	0	Very	very\extremely	Yes	Yes	0	1	0	0	0	0	2\not sure	2	1\not sure	2\not sure	Not frequent	high	1
180		9-20	0-20			north	Urban	Public	Ambulatory	3001-19000	<=19000	951-1810	<=1810	Family doctor	1	Female	bacterium	0	1	0	1	1	1-2	Direct contact	1	0	1	1	0	0	0	0	Extremely	very\extremely	Yes	Yes	1	1	1	0	0	0	1 dose	2	2	1 dose	Frequent	low/moderate	1
181	60	>34	>20	59-80	>47	north	Urban	Public	Healthcentre	3001-19000	<=19000	<950	<=1810	Paediatrician	1	Female	bacterium	0	1	0	1	1	1-2	Direct contact	1	0	1	1	1	0	0	0	Extremely	very\extremely	Yes	Yes	1	1	1	0	0	0	1 dose	2	2	1 dose	Not frequent	high	1
182	64	>34	>20	59-80	>47	north	Urban	Public	Ambulatory	3001-19000	<=19000	951-1810	<=1810	Family doctor	1	Female	bacterium	0	1	0	1	1	1-2	Direct contact	1	0	1	1	1	0	0	0	Very	very\extremely	Yes	Yes	0	1	1	0	0	0	1 dose	2	2	1 dose	Not frequent	high	1
183	30	0-8	0-20	25-33	25-47	north	Rural	Private	Private	<=3000	<=19000	<950	<=1810	Paediatrician	1	Female	bacterium	0	0	0	1	1	1-2	Person-to-person droplets	1	1	1	1	0	0	0	0	Very	very\extremely	Yes	Yes	0	1	1	0	0	0	1 dose	2	2	1 dose	Not frequent	high	2
184	46	9-20	0-20	34-47	25-47	center	Rural	Public	Healthcentre	3001-19000	<=19000	951-1810	<=1810	Family doctor	1	Female	bacterium	0	0	0	1	1	1-2	Person-to-person droplets	1	1	1	1	1	0	0	0	Extremely	very\extremely	Yes	Yes	0	1	0	0	0	0	1 dose	1\not sure	1\not sure	1 dose	Not frequent	high	1
185	65	21-34	>20	59-80	>47	south	Rural	Public	Ambulatory	3001-19000	<=19000	951-1810	<=1810	Internal medicine	1	Female	bacterium	0	0	0	0	0	0	Direct contact	1	0	0	0	0	0	0	0	Moderately	slightly\moderately	Yes	No/Don't know													0
186	43	9-20	0-20	34-47	25-47	north	Urban	Public	Ambulatory	>19000	>19001	>1810	>1810	Family doctor	1	Female	bacterium	0	1	0	1	1	1-2	Person-to-person droplets	1	1	1	1	1	0	0	0	Extremely	very\extremely	Yes	Yes	0	1	1	0	0	0	1 dose	2	2	1 dose	Not frequent	high	2
187	56	21-34	>20	48-59	>47	north	Urban	Public	Healthcentre	>19000	>19001	<950	<=1810	Paediatrician	1	Female	bacterium	0	0	0	1	0	1-2	Person-to-person droplets	1	1	0	1	1	0	0	0	Very	very\extremely	No/Don't know	Yes	0	1	0	0	0	0	2\not sure	1\not sure	2	2\not sure	Not frequent	high	2
188	70	>34	>20	59-80	>47	west	Rural	Public	Ambulatory	3001-19000	<=19000	951-1810	<=1810	Family doctor	1	Female	bacterium	0	0	0	0	0	0	Person-to-person droplets	1	0	0	0	0	0	0	0	Extremely	very\extremely	Yes	No/Don't know													0
189	39	9-20	0-20	34-47	25-47	center	Urban	Public	Ambulatory	>19000	>19001	<950	<=1810	Family doctor	1	Female	bacterium	0	0	0	0	0	0	Person-to-person droplets	1	1	0	0	1	0	0	0	Extremely	very\extremely	Yes	Yes	0	0	0	1	0	0	2\not sure	1\not sure	1\not sure	2\not sure	Not frequent	high	0
190	32	0-8	0-20	25-33	25-47	south	Urban	Public	Ambulatory	3001-19000	<=19000	>1810	>1810	Family doctor	0	Female	bacterium	0	0	0	0	0	0	Direct contact	1	1	0	0	1	1	0	0	Extremely	very\extremely	Yes	Yes	0	1	0	0	0	0	2\not sure	1\not sure	2	2\not sure	Not frequent	high	3
191	52	21-34	>20	48-59	>47	west	Urban	Public	Ambulatory	3001-19000	<=19000	>1810	>1810	Family doctor	1	Female	bacterium	1	0	0	0	0	0	Person-to-person droplets	1	1	0	1	0	0	0	0	Very	very\extremely	Yes	Yes	1	1	0	0	0	0	1 dose	2	2	1 dose			3
192	50	21-34	>20	48-59	>47	north	Rural	Public	Healthcentre	>19000	>19001	>1810	>1810	Internal medicine	1	Female	bacterium	0	0	0	1	1	1-2	Person-to-person droplets	1	1	0	1	1	0	0	0	Very	very\extremely	No/Don't know	Yes	0	1	1	0	0	0	1 dose	2	2	2\not sure	Not frequent	high	3
193	32	0-8	0-20	25-33	25-47	north	Rural	Public	Healthcentre	3001-19000	<=19000	>1810	>1810	Family doctor	1	Male	bacterium	0	1	0	1	1	1-2	Person-to-person droplets	1	1	0	1	1	0	0	0	Extremely	very\extremely	No/Don't know	Yes	1	1	0	0	0	0	1 dose	1\not sure	2	2\not sure	Not frequent	high	3
194	59	>34	>20	48-59	>47	west	Urban	Public	Polyclinic	>19000	>19001	951-1810	<=1810	Internal medicine	1	Female	bacterium	1	0	0	0	0	0	Person-to-person droplets	1	1	1	1	0	0	0	0	Very	very\extremely	No/Don't know	Yes	0	0	0	1	0	0	2\not sure	2	2	2\not sure	Not frequent	high	3
195	29	0-8	0-20	25-33	25-47	center	Urban	Public	Ambulatory	>19000	>19001	<950	<=1810	Paediatrician	0	Male	bacterium	0	0	0	1	1	1-2	Person-to-person droplets	1	0	0	1	0	0	0	0	Very	very\extremely	Yes	Yes	0	1	0	0	0	0	1 dose	1\not sure	2	2\not sure	Frequent	low/moderate	2
196	43	9-20	0-20	34-47	25-47	center	Rural	Public	Ambulatory	<=3000	<=19000	<950	<=1810	Paediatrician	1	Female	bacterium	0	1	0	1	1	1-2	Person-to-person droplets	1	1	0	1	0	0	0	0	Extremely	very\extremely	Yes	Yes	1	1	0	0	0	0	1 dose	2	2	2\not sure	Moderately frequent	low/moderate	1
197	66	>34	>20	59-80	>47	west	Rural	Public	Ambulatory	<=3000	<=19000	>1810	>1810	Family doctor	1	Male	bacterium	0	0	0	1	0	1-2	Person-to-person droplets	1	0	0	0	0	0	0	0	Very	very\extremely	Yes	Yes	0	1	0	0	0	0	1 dose	1\not sure	2	1 dose	Not frequent	high	3
198	57	21-34	>20	48-59	>47	center	Urban	Public	Healthcentre	>19000	>19001	<950	<=1810	Paediatrician	1	Female	bacterium	0	0	0	1	0	1-2	Person-to-person droplets	1	1	0	1	1	0	0	0	Extremely	very\extremely	No/Don't know	Yes							1 dose	2	2	1 dose	Not frequent	high	1
199	71			59-80	>47	north	Urban	Public	Healthcentre	>19000	>19001	>1810	>1810	Internal medicine		Female	bacterium	0	1	0	0	1	1-2	Person-to-person droplets	1	1	0	0	1	0	0	0	Very	very\extremely	Yes	Yes	1	1	0	0	0	0	1 dose	1\not sure	1\not sure	1 dose	Not frequent	high	3
200	45	21-34	>20	34-47	25-47	west	Rural	Public	Ambulatory	3001-19000	<=19000	>1810	>1810	Family doctor	1	Female	bacterium	0	0	0	1	0	1-2	Person-to-person droplets	1	1	0	1	1	0	0	0	Extremely	very\extremely	Yes	Yes	0	1	0	0	0	0	2\not sure	1\not sure	2	2\not sure	Not frequent	high	4
201	44	9-20	0-20	34-47	25-47	south	Urban	Public	Polyclinic	>19000	>19001	>1810	>1810	Family doctor	1	Female	bacterium	0	1	0	0	0	0	Person-to-person droplets	1	0	0	0	1	0	0	0	Very	very\extremely	Yes	Yes	0	1	0	0	0	0	1 dose	2	2	2\not sure	Not frequent	high	3
202	66	>34	>20	59-80	>47	west	Rural	Public	Ambulatory	<=3000	<=19000	951-1810	<=1810	Family doctor	1	Female	bacterium	0	1	0	1	0	1-2	Person-to-person droplets	1	0	0	0	0	0	0	0	Very	very\extremely	No/Don't know	Yes	0	1	0	0	0	0	2\not sure	1\not sure	1\not sure	2\not sure	Not frequent	high	1
203	39	9-20	0-20	34-47	25-47	west	Rural	Public	Ambulatory	<=3000	<=19000	951-1810	<=1810	Family doctor	1	Female	bacterium	0	1	0	1	1	1-2	Person-to-person droplets	1	1	0	1	1	0	0	0	Very	very\extremely	Yes	Yes	0	1	1	0	0	0	1 dose	2	2	1 dose	Moderately frequent	high	2
204	59	>34	>20	48-59	>47	north	Urban	Public	Polyclinic	>19000	>19001	>1810	>1810	Family doctor	1	Female	bacterium	1	1	0	1	1	1-2	Person-to-person droplets	1	1	0	0	1	0	0	0	Very	very\extremely	No/Don't know	Yes	0	1	0	0	0	0	1 dose	1\not sure	1\not sure	1 dose	Not frequent	high	3
205	31	0-8	0-20	25-33	25-47	north	Urban	Public	Polyclinic	>19000	>19001	<950	<=1810	Paediatrician	1	Female	bacterium	1	0	0	0	0	0	Person-to-person droplets	1	0	0	1	0	0	0	0	Very	very\extremely	Yes	Yes	0	1	0	0	0	0	1 dose	1\not sure	2	1 dose	Not frequent	high	2
206	63	>34	>20	59-80	>47	north	Urban	Public	Healthcentre	>19000	>19001	<950	<=1810	Paediatrician	1	Female	bacterium	0	0	0	1	0	1-2	Person-to-person droplets	1	1	1	1	0	0	0	0	Extremely	very\extremely	No/Don't know	Yes	0	1	0	0	0	0	1 dose	1\not sure	2	2\not sure	Moderately frequent	low/moderate	1
207	39	9-20	0-20	34-47	25-47	east	Rural	Public	Ambulatory	<=3000	<=19000	<950	<=1810	Family doctor	1	Male	bacterium	0	0	0	1	0	1-2	Person-to-person droplets	1	0	0	1	1	0	0	0	Very	very\extremely	Yes	Yes	1	1	0	0	0	0	1 dose	2	2	1 dose	Not frequent	high	3
208	44	21-34	>20	34-47	25-47	center	Urban	Private	Private	<=3000	<=19000	951-1810	<=1810	Internal medicine	1	Female	bacterium	0	0	0	1	0	1-2		1	1	1	1	1	0	0	0	Extremely	very\extremely	Yes	Yes	0	1	0	0	0	0	1 dose	2	2	2\not sure	Not frequent	high	1
209	73	>34	>20	59-80	>47	north		Public	Ambulatory	>19000	>19001	>1810	>1810	Family doctor	1	Female	bacterium	0	1	0	0	0	0	Person-to-person droplets	1	0	0	0	0	0	0	0	Very	very\extremely	Yes	No/Don't know													0
210	67	>34	>20	59-80	>47	north	Rural	Public	Ambulatory	3001-19000	<=19000	951-1810	<=1810	Internal medicine	1	Female	bacterium	0	0	0	1	1	1-2	Person-to-person droplets	1	1	0	0	1	0	0	0	Extremely	very\extremely	No/Don't know	Yes	0	1	0	0	0	1	2\not sure	1\not sure	1\not sure	2\not sure	Not frequent	high	1
211	54	21-34	>20	48-59	>47	north	Urban	Public	Healthcentre	>19000	>19001	951-1810	<=1810	Family doctor	1	Female	bacterium	0	0	0	1	0	1-2	Person-to-person droplets	1	0	0	0	0	0	0	0	Extremely	very\extremely	Yes	Yes	0	1	0	0	0	0	1 dose	2	2	1 dose	Not frequent	high	3
212	29	0-8	0-20	25-33	25-47	center	Urban	Public	Healthcentre	>19000	>19001	>1810	>1810	Family doctor	1	Female	bacterium	0	1	0	1	1	1-2	Person-to-person droplets	1	1	0	1	1	0	0	0	Extremely	very\extremely	Yes	Yes	0	1	1	0	0	0	2\not sure	2	2	1 dose	Not frequent	high	4
213	46	21-34	>20	34-47	25-47	west	Urban	Public	Healthcentre	>19000	>19001	<950	<=1810	Paediatrician	1	Female	bacterium	0	1	0	1	1	1-2	Person-to-person droplets	1	1	1	1	1	0	0	0	Extremely	very\extremely	Yes	Yes	1	1	0	0	0	0	1 dose	2	2	1 dose	Not frequent	high	3
214	66	>34	>20	59-80	>47	west	Urban	Public	Polyclinic	>19000	>19001	951-1810	<=1810	Family doctor	1	Female	bacterium	1	0	0	0	0	0	Person-to-person droplets	1	1	1	1	1	0	0	0	Very	very\extremely	Yes	Yes	0	1	0	0	0	0	1 dose	2	2	2\not sure	Not frequent	high	2
215	26	0-8	0-20	25-33	25-47	west	Urban	Public	Polyclinic	>19000	>19001	<950	<=1810	Family doctor	0	Female	bacterium	0	0	0	1	0	1-2	Person-to-person droplets	1	1	1	1	1	0	0	0	Very	very\extremely	Yes	Yes	0	1	0	0	0	0	1 dose	1\not sure	2	1 dose	Not frequent	high	2
216	39	9-20	0-20	34-47	25-47	center	Urban	Public	Healthcentre	>19000	>19001	951-1810	<=1810	Family doctor	1	Female	bacterium	0	0	0	1	0	1-2	Person-to-person droplets	1	1	0	1	1	0	0	0	Extremely	very\extremely	Yes	Yes	1	1	1	0	1	0	2\not sure	2	2	2\not sure	Not frequent	high	3
217	43	9-20	0-20	34-47	25-47	west	Urban	Public	Polyclinic	>19000	>19001	951-1810	<=1810	Family doctor	1	Female	bacterium	0	0	0	1	0	1-2	Person-to-person droplets	1	1	1	1	1	0	0	0	Very	very\extremely	No/Don't know	Yes	1	1	0	0	0	0	1 dose	2	2	1 dose	Frequent	low/moderate	0
218	57	21-34	>20	48-59	>47	west	Rural		Ambulatory	<=3000	<=19000	>1810	>1810	Family doctor	1	Male	bacterium	0	0	0	1	1	1-2	Person-to-person droplets	1	1	0	1	1	0	0	0	Very	very\extremely	No/Don't know	Yes	0	1	0	0	0	0	1 dose	2	2	2\not sure	Not frequent	high	0
219	44	9-20	0-20	34-47	25-47	south	Urban	Public	Healthcentre	>19000	>19001	<950	<=1810	Internal medicine	1	Female	bacterium	0	1	0	1	1	1-2	Person-to-person droplets	1	1	0	1	0	0	0	0	Extremely	very\extremely	Yes	Yes	0	1	0	0	0	0	2\not sure	2	1\not sure	1 dose	Not frequent	high	1
220	52	21-34	>20	48-59	>47	west	Urban	Public	Healthcentre	>19000	>19001	<950	<=1810	Family doctor	1	Female	bacterium	1	0	0	0	0	0	Person-to-person droplets	1	1	0	0	1	0	0	0	Very	very\extremely	Yes	Yes	0	1	0	0	0	0	2\not sure	1\not sure	1\not sure	2\not sure	Moderately frequent	low/moderate	2
221	31	0-8	0-20	25-33	25-47	west	Urban	Public	Healthcentre	>19000	>19001	>1810	>1810	Family doctor	0	Female	bacterium	0	0	0	1	1	1-2	Person-to-person droplets	1	1	0	0	1	0	0	0	Extremely	very\extremely	Yes	Yes	1	1	0	0	0	0	2\not sure	1\not sure	1\not sure	2\not sure	Not frequent	high	2
222	58	21-34	>20	48-59	>47	north	Urban	Public	Healthcentre	>19000	>19001	>1810	>1810	Family doctor	1	Female	bacterium	0	1	0	0	1	1-2	Direct contact	1	0	0	0	0	0	0	0	Moderately	slightly\moderately	Yes	Yes	0	1	0	0	0	0	1 dose	1\not sure	1\not sure	2\not sure	Not frequent	high	1
223	47	9-20	0-20	34-47	25-47	east	Rural	Public	Ambulatory	3001-19000	<=19000	>1810	>1810	Family doctor	1	Female	bacterium	0	0	0	1	0	1-2	Direct contact	1	0	0	0	1	0	0	0	Very	very\extremely	Yes	Yes	1	1	1	0	0	0	1 dose	1\not sure	2	2\not sure	Not frequent	high	4
224	36	9-20	0-20	34-47	25-47	west	Rural	Public	Ambulatory	<=3000	<=19000	951-1810	<=1810	Family doctor	1	Female	bacterium	0	0	0	1	0	1-2	Person-to-person droplets	1	1	1	1	0	0	0	0	Very	very\extremely	Yes	Yes	0	1	1	0	0	0	1 dose	2	2	2\not sure	Not frequent	high	1
225	66	>34	>20	59-80	>47	west	Urban	Public	Polyclinic	>19000	>19001	>1810	>1810	Family doctor	1	Female	bacterium	1	0	0	1	1	1-2	Person-to-person droplets	1	1	0	1	1	0	1	0	Extremely	very\extremely	Yes	Yes	0	1	0	0	0	0	1 dose	2	2	2\not sure	Moderately frequent	low/moderate	2
226	60	>34	>20	59-80	>47	west	Rural	Public	Ambulatory	<=3000	<=19000	951-1810	<=1810	Family doctor	1	Male	bacterium	0	0	0	1	1	1-2	Person-to-person droplets	1	1	1	1	1	0	0	0	Very	very\extremely	No/Don't know	Yes	0	1	1	0	0	0	1 dose	1\not sure	2	1 dose	Moderately frequent	high	2
227	30	0-8	0-20	25-33	25-47	west	Urban	Public	Ambulatory	>19000	>19001	951-1810	<=1810	Family doctor	0	Male	bacterium	0	1	0	1	1	1-2	Person-to-person droplets	1	1	1	1	1	0	0	0	Extremely	very\extremely	Yes	Yes	1	1	1	0	0	0	1 dose	2	2	1 dose	Frequent	low/moderate	3
228	50	21-34	>20	48-59	>47	west	Urban	Private	Private	<=3000	<=19000	951-1810	<=1810	Family doctor	1	Female	bacterium	1	1	0	0	1	1-2	Person-to-person droplets	1	1	1	1	1	0	0	0	Extremely	very\extremely	Yes	Yes	0	1	0	0	0	0	1 dose	2	2	1 dose	Not frequent	high	4
229	40	9-20	0-20	34-47	25-47	west	Urban	Public	Ambulatory	3001-19000	<=19000	>1810	>1810	Family doctor	1	Female	bacterium	1	1	0	0	1	1-2	Person-to-person droplets	1	1	0	1	1	0	0	0	Extremely	very\extremely	Yes	Yes	0	1	1	0	0	0	1 dose	2	1\not sure	1 dose	Not frequent	high	3
230	28	0-8	0-20	25-33	25-47	west	Urban	Public	Healthcentre	>19000	>19001	<950	<=1810	Paediatrician	1	Female	bacterium	1	1	0	1	1	1-2	Person-to-person droplets	1	0	0	1	1	0	0	0	Slightly	slightly\moderately	Yes	Yes	0	1	0	0	0	0	1 dose	2	2	2\not sure	Not frequent	high	3
231	42	9-20	0-20	34-47	25-47	north	Urban	Public	Healthcentre	>19000	>19001	951-1810	<=1810	Paediatrician	1	Female	bacterium	0	0	0	1	1	1-2	Person-to-person droplets	1	1	1	1	0	0	0	0	Extremely	very\extremely	No/Don't know	Yes	0	1	0	0	0	0	1 dose	2	2	1 dose	Not frequent	high	2
232	52	21-34	>20	48-59	>47	south	Urban	Public	Polyclinic	>19000	>19001	<950	<=1810		1	Female	bacterium	0	0	0	0	0	0	Direct contact	1	0	0	0	0	0	0	0	Very	very\extremely	Yes	Yes	0	0	0	1	0	0	2\not sure	1\not sure	1\not sure	2\not sure	Not frequent	high	1
233	58	>34	>20	48-59	>47	south	Urban	Public	Healthcentre	>19000	>19001	<950	<=1810	Paediatrician	1	Female	bacterium	0	1	0	1	1	1-2	Person-to-person droplets	1	1	1	1	1	0	0	0	Very	very\extremely	Yes	Yes	1	1	1	0	0	0	1 dose	2	2	1 dose	Not frequent	high	3
234	41	9-20	0-20	34-47	25-47	west	Rural	Public	Ambulatory	3001-19000	<=19000	>1810	>1810	Family doctor	1	Female	bacterium	0	0	0	1	1	1-2	Person-to-person droplets	1	1	1	1	1	1	0	0	Extremely	very\extremely	Yes	Yes	0	1	1	0	0	0	1 dose	2	2	1 dose	Not frequent	high	4
235	39	9-20	0-20	34-47	25-47	east	Urban	Public	Healthcentre	>19000	>19001	>1810	>1810	Internal medicine	1	Female	bacterium	1	0	0	0	0	0	Person-to-person droplets	1	0	0	0	0	0	0	0	Very	very\extremely	Yes	Yes	0	1	0	0	0	0	2\not sure	2	2	2\not sure	Not frequent	high	1
236	65	>34	>20	59-80	>47	south	Rural	Private	Private	3001-19000	<=19000	<950	<=1810	Paediatrician	1	Female	bacterium	0	1	0	1	0	1-2	Person-to-person droplets	1	0	1	1	0	0	0	0	Extremely	very\extremely	Yes	Yes	0	0	0	1	0	0	2\not sure	1\not sure	2	2\not sure	Not frequent	high	2
237	54	21-34	>20	48-59	>47	south	Urban	Public	Healthcentre	>19000	>19001	951-1810	<=1810	Family doctor	1	Female	bacterium	0	0	0	1	0	1-2	Person-to-person droplets	1	1	0	0	1	0	0	0	Extremely	very\extremely	No/Don't know	Yes	0	1	1	0	0	0	1 dose	2	2	1 dose	Not frequent	high	3
238	69	>34	>20	59-80	>47	west	Rural	Public	Ambulatory	<=3000	<=19000	<950	<=1810	Internal medicine	1	Female	bacterium	1	1	0	0	0	0	Person-to-person droplets	0	1	0	0	1	0	0	0	Very	very\extremely	Yes	Yes	0	1	0	0	0	0	2\not sure	1\not sure	2	2\not sure	Not frequent	high	1
239	45	9-20	0-20	34-47	25-47	east	Urban	Public	Healthcentre	>19000	>19001	<950	<=1810	Paediatrician	1	Female	bacterium	0	0	0	1	1	1-2	Person-to-person droplets	1	1	0	1	1	1	0	0	Extremely	very\extremely	Yes	Yes	0	1	0	0	0	0	1 dose	2	2	1 dose	Not frequent	high	2
240	57	21-34	>20	48-59	>47	center	Urban	Public	Healthcentre	3001-19000	<=19000	<950	<=1810	Paediatrician	1	Female	bacterium	0	0	0	1	0	1-2	Person-to-person droplets	1	1	0	1	1	0	0	0	Extremely	very\extremely	No/Don't know	Yes							1 dose	2	2	1 dose	Not frequent	high	2
241	59	>34	>20	48-59	>47	south	Urban	Public	Healthcentre	<=3000	<=19000	>1810	>1810	Family doctor	1	Female	bacterium	0	0	0	1	1	1-2	Person-to-person droplets	1	1	0	1	0	0	0	0	Very	very\extremely	Yes	Yes	1	0	0	0	0	0	1 dose	2	1\not sure	1 dose	Not frequent	high	2
242	67	>34	>20	59-80	>47	east	Urban	Public	Healthcentre	>19000	>19001	<950	<=1810	Family doctor	1	Female	bacterium	0	0	0	0	0	0	Person-to-person droplets	1	0	0	0	0	0	0	0	Extremely	very\extremely	Yes	Yes	0	0	0	1	0	0	2\not sure	1\not sure	1\not sure	2\not sure	Not frequent	high	2
243	28	0-8	0-20	25-33	25-47	west	Urban	Public	Polyclinic	>19000	>19001	>1810	>1810	Family doctor	1	Female	bacterium	0	1	0	1	1	1-2	Direct contact	1	1	0	1	0	0	0	0	Very	very\extremely	Yes	Yes	0	1	0	0	0	0	1 dose	2	1\not sure	1 dose	Frequent	low/moderate	2
244	59	>34	>20	48-59	>47		Urban	Public	Healthcentre	>19000	>19001	<950	<=1810	Paediatrician	1	Female	bacterium	0	0	0	1	0	1-2	Person-to-person droplets	1	0	1	1	0	0	0	0	Very	very\extremely	Yes	Yes	0	1	1	0	0	0	1 dose	2	2	1 dose	Not frequent	high	3
245	62	>34	>20	59-80	>47	south	Urban	Public	Ambulatory	>19000	>19001	951-1810	<=1810	Family doctor	1		bacterium	0	0	0	1	0	1-2	Person-to-person droplets	1	0	1	1	0	0	0	0	Very	very\extremely	Yes	Yes	0	1	0	0	0	0	1 dose	2	2	1 dose	Not frequent	high	1
246	26	0-8	0-20	25-33	25-47	south	Urban	Public	Ambulatory	3001-19000	<=19000	951-1810	<=1810	Family doctor	0	Female	bacterium	0	1	0	0	1	1-2	Person-to-person droplets	1	1	1	1	0	0	0	0	Very	very\extremely	Yes	Yes	0	1	1	0	0	0	2\not sure	1\not sure	2	2\not sure	Moderately frequent	low/moderate	1
247	66	>34	>20	59-80	>47	north	Urban	Public	Ambulatory	3001-19000	<=19000	<950	<=1810	Paediatrician	1	Female	bacterium	1	0	0	0	0	0	Person-to-person droplets	1	0	0	0	0	0	0	0	Moderately	slightly\moderately	Yes	Yes	0	1	0	0	0	0	2\not sure	1\not sure	2	2\not sure	Not frequent	high	0
248	57	21-34	>20	48-59	>47	north	Urban	Public	Ambulatory	3001-19000	<=19000	<950	<=1810	Paediatrician	1	Female	bacterium	0	0	0	1	0	1-2	Direct contact	1	1	0	1	1	0	1	0	Extremely	very\extremely	Yes	Yes	0	1	0	0	0	0	2\not sure	1\not sure	2	2\not sure	Not frequent	high	1
249	57	21-34	>20	48-59	>47	north	Urban	Public	Ambulatory	3001-19000	<=19000	<950	<=1810	Paediatrician	1	Female	bacterium	0	0	0	1	0	1-2	Direct contact	1	1	0	1	1	0	1	0	Extremely	very\extremely	Yes	Yes	0	1	0	0	0	0	2\not sure	1\not sure	2	2\not sure	Not frequent	high	1
250	40	9-20	0-20	34-47	25-47	north	Urban	Public	Ambulatory	3001-19000	<=19000	951-1810	<=1810	Family doctor	1	Female	bacterium	1	1	0	0	1	1-2	Person-to-person droplets	1	1	1	1	1	0	0	0	Very	very\extremely	Yes	Yes	0	1	1	0	0	0	1 dose	2	2	2\not sure	Not frequent	high	4
251	57	21-34	>20	48-59	>47	west	Urban	Public	Healthcentre	>19000	>19001	951-1810	<=1810	Family doctor	1	Male	bacterium	1	0	0	0	0	0	Person-to-person droplets	1	0	0	0	0	0	0	0	Very	very\extremely	Yes	Yes	0	0	0	1	0	0	2\not sure	2	2	2\not sure	Not frequent	high	2
252	33	9-20	0-20	25-33	25-47	east	Rural	Public	Ambulatory	>19000	>19001	951-1810	<=1810	Family doctor	1	Female	bacterium	0	0	0	1	0	1-2	Person-to-person droplets	0	1	0	0	1	0	1	0	Extremely	very\extremely	No/Don't know	Yes	0	1	1	0	0	0	2\not sure	1\not sure	2	2\not sure	Not frequent	high	2
253	29	0-8	0-20	25-33	25-47	center	Urban	Public	Ambulatory	>19000	>19001	<950	<=1810	Paediatrician	0	Male	bacterium	0	0	0	1	1	1-2	Person-to-person droplets	1	1	0	1	0	0	0	0	Very	very\extremely	No/Don't know	Yes	0	1	0	0	0	0	1 dose	2	2	1 dose	Frequent	low/moderate	3
254	36	9-20	0-20	34-47	25-47	center	Urban	Public	Healthcentre	>19000	>19001	>1810	>1810	Internal medicine	1	Female	bacterium	0	0	0	1	0	1-2	Person-to-person droplets	1	0	0	0	0	0	0	0	Extremely	very\extremely	No/Don't know	Yes	0	1	0	0	0	0	2\not sure	1\not sure	2	2\not sure	Not frequent	high	1
255	29	0-8	0-20	25-33	25-47	east	Urban	Public	Ambulatory	3001-19000	<=19000	>1810	>1810	Family doctor	0	Female	bacterium	0	1	0	0	1	1-2	Person-to-person droplets	1	1	1	1	1	0	0	0	Extremely	very\extremely	Yes	Yes	0	1	0	0	0	0	2\not sure	2	2	1 dose	Moderately frequent	low/moderate	2
256	30	0-8	0-20	25-33	25-47	east	Rural	Public	Healthcentre	3001-19000	<=19000	951-1810	<=1810	Family doctor	0	Male	bacterium	0	0	0	1	0	1-2	Person-to-person droplets	0	0	1	0	0	0	0	0	Extremely	very\extremely	Yes	Yes	0	0	0	1	0	0	2\not sure	1\not sure	1\not sure	2\not sure	Not frequent	high	1
257	26	0-8	0-20	25-33	25-47	east	Urban	Public	Ambulatory	3001-19000	<=19000	951-1810	<=1810	Family doctor	0	Female	bacterium	0	0	0	0	1	1-2	Person-to-person droplets	1	1	0	0	1	0	0	0	Very	very\extremely	Yes	Yes	0	0	0	1	0	0	1 dose	2	2	1 dose	Not frequent	high	3
258	61	>34	>20	59-80	>47	west	Urban	Public	Healthcentre	3001-19000	<=19000	<950	<=1810	Paediatrician	1	Female	other	0	1	0	0	1	1-2	Person-to-person droplets	1	1	0	0	0	0	0	0	Extremely	very\extremely	No/Don't know	Yes	1	1	0	1	0	0	2\not sure	1\not sure	1\not sure	2\not sure	Not frequent	high	2
259	49	21-34	>20	48-59	>47	north	Urban	Public	Healthcentre	3001-19000	<=19000	951-1810	<=1810	Paediatrician	1	Female	bacterium	0	0	0	1	0	1-2	Person-to-person droplets	0	1	0	0	0	0	0	0	Very	very\extremely	No/Don't know	Yes	0	0	0	1	0	0	2\not sure	2	2	2\not sure	Not frequent	high	1
260	54	21-34	>20	48-59	>47	south	Urban	Public	Polyclinic	>19000	>19001	<950	<=1810	Paediatrician	1	Female	bacterium	0	0	0	1	0	1-2	Person-to-person droplets	1	1	0	1	0	0	0	0	Very	very\extremely	Yes	Yes	1	0	1	0	0	1	2\not sure	2	2	1 dose	Moderately frequent	low/moderate	3
261	60	>34	>20	59-80	>47	south	Urban	Public	Healthcentre	>19000	>19001	<950	<=1810	Family doctor	1	Female	bacterium	0	0	0	1	1	1-2	Person-to-person droplets	1	1	1	1	0	0	0	0	Extremely	very\extremely	No/Don't know	Yes	0	1	0	0	0	0	2\not sure	1\not sure	1\not sure	1 dose	Not frequent	high	3
262	27	0-8	0-20	25-33	25-47	south	Urban	Public	Healthcentre	>19000	>19001	<950	<=1810	Family doctor	0	Female	bacterium	0	0	0	0	0	0	Person-to-person droplets	1	1	1	1	1	0	0	0	Very	very\extremely	Yes	Yes	1	1	0	0	0	0	1 dose	2	2	1 dose	Not frequent	high	4
263	48	21-34	>20	48-59	>47	west	Urban	Public	Ambulatory	<=3000	<=19000	<950	<=1810	Paediatrician	1	Female	bacterium	0	0	0	1	0	1-2	Person-to-person droplets	0	0	0	1	0	0	0	0	Very	very\extremely	No/Don't know	Yes	0	1	0	0	0	0	1 dose	2	2	1 dose	Not frequent	high	0
264	50	21-34	>20	48-59	>47	east	Rural	Public	Healthcentre	3001-19000	<=19000	<950	<=1810	Paediatrician	1	Female	bacterium	0	0	0	1	1	1-2	Person-to-person droplets	1	1	0	1	0	0	0	0	Extremely	very\extremely	Yes	Yes	1	1	1	0	0	0	1 dose	2	2	1 dose	Not frequent	high	3
265	27	0-8	0-20	25-33	25-47	south	Rural	Public	Ambulatory	3001-19000	<=19000	951-1810	<=1810	Family doctor	0	Female	bacterium	0	0	0	1	0	1-2	Person-to-person droplets	1	1	1	1	0	0	0	0	Extremely	very\extremely	Yes	Yes	0	1	1	0	0	0	1 dose	1\not sure	2	2\not sure	Not frequent	high	3
266	67	>34	>20	59-80	>47	south	Urban	Public	Ambulatory	3001-19000	<=19000	>1810	>1810	Family doctor	1	Female	bacterium	0	0	0	1	0	1-2	Person-to-person droplets	1	1	1	1	0	0	0	0	Very	very\extremely	Yes	Yes	0	1	0	0	0	0	1 dose	1\not sure	1\not sure	1 dose	Moderately frequent	high	1
267	80	>34	>20	59-80	>47	east	Urban	Public	Ambulatory	>19000	>19001	<950	<=1810	Paediatrician	1	Female	other	0	0	0	1	0	1-2	Person-to-person droplets	1	1	1	1	0	0	0	0	Very	very\extremely	Yes	Yes	0	1	0	0	0	0	2\not sure	1\not sure	2	2\not sure	Not frequent	high	2
268	66	>34	>20	59-80	>47	south	Urban	Public	Ambulatory	>19000	>19001	>1810	>1810	Family doctor	1	Female	bacterium	1	0	0	0	1	1-2	Person-to-person droplets	1	0	0	0	0	0	0	0	Moderately	slightly\moderately	Yes	Yes	0	1	0	0	0	0	1 dose	2	2	1 dose	Not frequent	high	4
269	59	>34	>20	48-59	>47	south	Rural	Public	Ambulatory	3001-19000	<=19000	>1810	>1810	Family doctor	1	Female	bacterium	0	1	0	1	0	1-2	Person-to-person droplets	1	0	0	0	0	0	0	0	Very	very\extremely	Yes	Yes	0	1	0	0	0	0	2\not sure	1\not sure	2	2\not sure	Moderately frequent	low/moderate	1
270	67	>34	>20	59-80	>47	east	Rural	Public	Ambulatory	>19000	>19001	951-1810	<=1810	Family doctor	1	Female	bacterium	1	1	0	1	1	1-2	Person-to-person droplets	1	1	1	1	1	0	0	0	Extremely	very\extremely	No/Don't know	Yes	1	1	1	0	0	0	2\not sure	2	2	2\not sure	Moderately frequent	high	3
271	33	9-20	0-20	25-33	25-47	south	Rural	Public	Healthcentre	>19000	>19001	<950	<=1810	Family doctor	0	Female	bacterium	0	0	0	1	0	1-2	Person-to-person droplets	1	0	0	1	1	0	0	0	Very	very\extremely	Yes	Yes	1	1	0	0	0	0	2\not sure	2	2	1 dose	Not frequent	high	4
272	43	9-20	0-20	34-47	25-47	south	Urban	Public	Healthcentre	>19000	>19001	951-1810	<=1810	Family doctor	1	Female	bacterium	0	1	0	1	1	1-2	Person-to-person droplets	1	1	0	1	0	0	0	0	Very	very\extremely	Yes	Yes	0	1	0	0	0	0	2\not sure	2	2	1 dose	Not frequent	high	3
273	74			59-80	>47	east	Rural	Public	Ambulatory	<=3000	<=19000	>1810	>1810	Family doctor	1	Male	bacterium	0	0	0	1	0	1-2	Person-to-person droplets	1	0	0	0	0	0	0	0	Extremely	very\extremely	Yes	Yes	0	0	0	1	0	0	2\not sure	1\not sure	1\not sure	2\not sure	Not frequent	high	1
274	59	21-34	>20	48-59	>47	east	Urban	Public	Ambulatory	3001-19000	<=19000	951-1810	<=1810	Family doctor	1	Female	bacterium	0	1	0	1	0	1-2	Person-to-person droplets	1	1	1	1	0	0	0	0	Very	very\extremely	Yes	Yes	0	1	1	0	0	0	1 dose	2	2	2\not sure	Not frequent	high	3
275	27	0-8	0-20	25-33	25-47	east	Urban	Public	Healthcentre	3001-19000	<=19000	>1810	>1810	Family doctor	0	Female	bacterium	0	0	0	1	0	1-2	Person-to-person droplets	1	1	1	1	0	0	0	0	Extremely	very\extremely	Yes	Yes	0	0	1	0	0	0	1 dose	2	2	1 dose	Not frequent	high	3
276	64	>34	>20	59-80	>47	east	Urban	Public	Healthcentre	3001-19000	<=19000	>1810	>1810	Family doctor	1	Female	bacterium	0	0	0	1	1	1-2	Person-to-person droplets	1	1	0	1	1	0	0	0	Very	very\extremely	No/Don't know	Yes	1	1	1	0	0	0	2\not sure	1\not sure	1\not sure	2\not sure	Not frequent	high	2
277	55	9-20	0-20	48-59	>47	center	Urban	Public	Ambulatory	<=3000	<=19000	951-1810	<=1810	Internal medicine	1	Female	bacterium	0	1	0	1	1	1-2	Person-to-person droplets	1	1	0	1	1	0	0	0	Very	very\extremely	Yes	Yes	0	1	1	0	0	0	2\not sure	1\not sure	1\not sure	2\not sure	Moderately frequent	low/moderate	2
278	31	0-8	0-20	25-33	25-47	east	Urban	Public	Ambulatory	3001-19000	<=19000	>1810	>1810	Family doctor	1	Female	bacterium	0	0	0	1	0	1-2	Person-to-person droplets	1	1	0	1	1	0	0	0	Extremely	very\extremely	No/Don't know	Yes	0	1	1	0	0	0	2\not sure	1\not sure	1\not sure	2\not sure	Not frequent	high	1
279	67	>34	>20	59-80	>47	south	Urban	Public	Polyclinic	3001-19000	<=19000	<950	<=1810	Paediatrician	1	Female	bacterium	0	0	0	1	1	1-2	Person-to-person droplets	1	0	1	1	0	0	0	0	Very	very\extremely	Yes	Yes	0	1	0	0	0	0	1 dose	2	2	1 dose	Not frequent	high	3
280	31	0-8	0-20	25-33	25-47	south	Urban	Public	Polyclinic	3001-19000	<=19000	<950	<=1810	Family doctor	0	Female	bacterium	0	0	0	1	0	1-2	Direct contact	1	1	0	0	0	0	0	0	Very	very\extremely	No/Don't know	Yes	0	1	0	0	0	0	2\not sure	1\not sure	2	2\not sure	Moderately frequent	high	0
281	60	>34	>20	59-80	>47	east	Urban	Public	Ambulatory	3001-19000	<=19000	<950	<=1810	Paediatrician	1	Female	bacterium	0	0	0	1	0	1-2	Person-to-person droplets	1	1	1	1	1	0	0	0	Extremely	very\extremely	No/Don't know	Yes	1	1	1	0	0	0	1 dose	2	2	1 dose	Not frequent	high	2
282		21-34	>20			east	Urban	Public	Healthcentre	>19000	>19001	<950	<=1810	Paediatrician	1	Female	bacterium	0	1	0	1	1	1-2	Person-to-person droplets	1	1	1	1	1	0	0	0	Very	very\extremely	No/Don't know	Yes	0	1	1	0	0	0	1 dose	2	2	1 dose	Not frequent	high	4
283	29	0-8	0-20	25-33	25-47	south	Urban	Public	Healthcentre	>19000	>19001	>1810	>1810	Family doctor	0	Female	bacterium	1	1	0	1	1	1-2	Person-to-person droplets	1	1	1	1	1	0	0	0	Extremely	very\extremely	No/Don't know	Yes	1	1	0	0	0	0	1 dose	2	2	1 dose	Frequent	low/moderate	2
284	60	21-34	>20	59-80	>47	east	Urban	Public	Ambulatory	3001-19000	<=19000	>1810	>1810	Internal medicine	1	Female	bacterium	0	0	0	0	0	0	Person-to-person droplets	1	0	0	0	0	0	0	0	Extremely	very\extremely	Yes	Yes	0	1	0	0	0	0	1 dose	1\not sure	1\not sure	2\not sure	Not frequent	high	2
285	58	21-34	>20	48-59	>47	east	Urban	Public	Ambulatory	3001-19000	<=19000	>1810	>1810	Family doctor	1	Female	bacterium	1	1	0	1	1	1-2	Person-to-person droplets	1	1	0	0	0	0	0	0	Very	very\extremely	Yes	Yes	0	1	1	0	0	0	1 dose	2	2	1 dose	Not frequent	high	2
286	53	21-34	>20	48-59	>47	south	Rural	Public	Ambulatory	3001-19000	<=19000	>1810	>1810	Family doctor	1	Female	bacterium	0	0	0	1	0	1-2		1	0	0	0	0	0	0	0	Extremely	very\extremely		Yes	0	1	0	0	0	0	2\not sure	1\not sure	2	2\not sure	Not frequent	high	0
[truncated: 92 more columns]
